# Supplementary material for: A second monoclinic polymorph of {2,6-bis[(2,4,5-trifluoro­phen­yl)imino­meth­yl]pyridine-κ3 N,N′,N′′}dichloridonickel(II)
Source: Acta Crystallogr Sect E Struct Rep Online. 2012 Jan 11;68(Pt 2):m134. doi: 10.1107/S1600536811055577 (PMC3274871; doi:10.1107/S1600536811055577)
Supplement: Supplementary file 1 [file e-68-0m134-sup1.cif]

##############################################################################
#                                                                            #
# This CIF contains the data in a paper accepted for publication in          #
# Acta Crystallographica Section E. It conforms to the requirements of       #
# Notes for Authors for Acta Crystallographica Section E, and has been       #
# peer reviewed under the auspices of the IUCr Commission on Journals.       #
#                                                                            #
# Full details of the Crystallographic Information File format               #
# are given in the paper "The Crystallographic Information File (CIF):       #
# a New Standard Archive File for Crystallography" by S. R. Hall, F. H.      #
# Allen and I. D. Brown [Acta Cryst. (1991), A47, 655-685].                  #
#                                                                            #
# The current version of the core CIF dictionary is obtainable from          #
# ftp://ftp.iucr.org/pub/cif_core.dic.                                       #
#                                                                            #
# Software is freely available for graphical display of the structure(s)     #
# in this CIF. For information consult the CIF software page                 #
# http://www.iucr.org/resources/cif/software.                                #
#                                                                            #
# This file may be used for bona fide research purposes within the           #
# scientific community so long as proper attribution is given to the journal # 
# article from which it was obtained.                                        #
#                                                                            #
##############################################################################
data_I
_audit_creation_method     SHELXL-97
_chemical_name_systematic
;
{2,6-Bis[(2,4,5-trifluorophenyl)iminomethyl]pyridine-
\k^3^<i>N</i>,<i>N</i>',<i>N</i>''}dichloridonickel(II)
;
_chemical_name_common     ?
_chemical_formula_moiety     'C19 H9 Cl2 F6 N3 Ni'
_chemical_formula_sum     'C19 H9 Cl2 F6 N3 Ni'
_chemical_formula_iupac     '[Ni Cl2 (C19 H9 F6 N3)]'
_chemical_formula_weight     522.90
_chemical_melting_point     ?
_symmetry_cell_setting     monoclinic
_symmetry_space_group_name_H-M     'C 2/c'
_symmetry_space_group_name_Hall     '-C 2yc'
loop_
    _symmetry_equiv_pos_as_xyz
    'x, y, z'
    '-x, y, -z+1/2'
    'x+1/2, y+1/2, z'
    '-x+1/2, y+1/2, -z+1/2'
    '-x, -y, -z'
    'x, -y, z-1/2'
    '-x+1/2, -y+1/2, -z'
    'x+1/2, -y+1/2, z-1/2'
_cell_length_a     18.0947(13)
_cell_length_b     8.8967(6)
_cell_length_c     12.1638(9)
_cell_angle_alpha     90.00
_cell_angle_beta     101.421(2)
_cell_angle_gamma     90.00
_cell_volume     1919.4(2)
_cell_formula_units_Z     4
_cell_measurement_reflns_used     5009
_cell_measurement_theta_min     2.56
_cell_measurement_theta_max     32.09
_cell_measurement_temperature     298(2)
_cell_special_details     ?
_exptl_crystal_description     Prism
_exptl_crystal_colour     Red
_exptl_crystal_size_max     0.32
_exptl_crystal_size_mid     0.16
_exptl_crystal_size_min     0.06
_exptl_crystal_density_diffrn     1.810
_exptl_crystal_density_meas     ?
_exptl_crystal_density_method     'not measured'
_exptl_crystal_F_000     1040
_exptl_absorpt_coefficient_mu     1.358
_exptl_absorpt_correction_type     analytical
_exptl_absorpt_process_details     '(SHELXTL; Sheldrick, 2008)'
_exptl_absorpt_correction_T_min     0.7397
_exptl_absorpt_correction_T_max     0.9208
_exptl_special_details     ?
_diffrn_ambient_temperature     298(2)
_diffrn_radiation_type     MoK\a
_diffrn_radiation_wavelength     0.71073
_diffrn_radiation_source     'fine-focus sealed tube'
_diffrn_radiation_monochromator     graphite
_diffrn_measurement_device_type     'Bruker SMART APEX CCD area-detector'
_diffrn_measurement_method     'omega scans'
_diffrn_detector_area_resol_mean     0.83
_diffrn_reflns_number     7821
_diffrn_reflns_av_R_equivalents     0.0327
_diffrn_reflns_av_sigmaI/netI     0.0262
_diffrn_reflns_theta_min     2.30
_diffrn_reflns_theta_max     25.33
_diffrn_reflns_theta_full     25.33
_diffrn_measured_fraction_theta_max     0.995
_diffrn_measured_fraction_theta_full     0.995
_diffrn_reflns_limit_h_min     -21
_diffrn_reflns_limit_h_max     21
_diffrn_reflns_limit_k_min     -10
_diffrn_reflns_limit_k_max     10
_diffrn_reflns_limit_l_min     -14
_diffrn_reflns_limit_l_max     14
_refine_special_details
;
Refinement of <i>F</i>^2^ against ALL reflections. The weighted <i>R</i>-factor
<i>wR</i> and goodness of fit <i>S</i> are based on <i>F</i>^2^, conventional
<i>R</i>-factors <i>R</i> are based on <i>F</i>, with <i>F</i> set to zero for
negative <i>F</i>^2^. The threshold expression of <i>F</i>^2^ >
\s(<i>F</i>^2^) is used only for calculating <i>R</i>-factors(gt) <i>etc</i>.
and is not relevant to the choice of reflections for refinement.
<i>R</i>-factors based on <i>F</i>^2^ are statistically about twice as large
as those based on <i>F</i>, and <i>R</i>- factors based on ALL data will be
even larger.
;
_reflns_number_total     1751
_reflns_number_gt     1482
_reflns_threshold_expression     I>2sigma(I)
_refine_ls_structure_factor_coef     Fsqd
_refine_ls_matrix_type     full
_refine_ls_R_factor_all     0.0292
_refine_ls_R_factor_gt     0.0245
_refine_ls_wR_factor_gt     0.0570
_refine_ls_wR_factor_ref     0.0579
_refine_ls_goodness_of_fit_ref     0.956
_refine_ls_restrained_S_all     0.956
_refine_ls_number_reflns     1751
_refine_ls_number_parameters     142
_refine_ls_number_restraints     0
_refine_ls_hydrogen_treatment     constr
_refine_ls_weighting_scheme     calc
_refine_ls_weighting_details
                 'calc w=1/[\s^2^(Fo^2^)+(0.0340P)^2^] where P=(Fo^2^+2Fc^2^)/3'
_atom_sites_solution_hydrogens     geom
_atom_sites_solution_primary     direct
_atom_sites_solution_secondary     difmap
_refine_ls_shift/su_max     0.000
_refine_ls_shift/su_mean     0.000
_refine_diff_density_max     0.234
_refine_diff_density_min     -0.196
_refine_ls_extinction_method     none
_refine_ls_extinction_coef     ?
loop_
    _atom_type_symbol
    _atom_type_description
    _atom_type_scat_dispersion_real
    _atom_type_scat_dispersion_imag
    _atom_type_scat_source
    'C' 'C' 0.0033 0.0016
                         'International Tables Vol C Tables 4.2.6.8 and 6.1.1.4'
    'H' 'H' 0.0000 0.0000
                         'International Tables Vol C Tables 4.2.6.8 and 6.1.1.4'
    'N' 'N' 0.0061 0.0033
                         'International Tables Vol C Tables 4.2.6.8 and 6.1.1.4'
    'F' 'F' 0.0171 0.0103
                         'International Tables Vol C Tables 4.2.6.8 and 6.1.1.4'
    'Cl' 'Cl' 0.1484 0.1585
                         'International Tables Vol C Tables 4.2.6.8 and 6.1.1.4'
    'Ni' 'Ni' 0.3393 1.1124
                         'International Tables Vol C Tables 4.2.6.8 and 6.1.1.4'
_computing_data_collection     'SMART (Bruker, 2007)'
_computing_cell_refinement     'SAINT (Bruker, 2007)'
_computing_data_reduction     'SAINT (Bruker, 2007)'
_computing_structure_solution     'SHELXS97 (Sheldrick, 2008)'
_computing_structure_refinement     'SHELXL97 (Sheldrick, 2008)'
_computing_molecular_graphics     'SHELXTL (Sheldrick, 2008)'
_computing_publication_material     'SHELXTL (Sheldrick, 2008)'
loop_
    _atom_site_type_symbol
    _atom_site_label
    _atom_site_fract_x
    _atom_site_fract_y
    _atom_site_fract_z
    _atom_site_U_iso_or_equiv
    _atom_site_adp_type
    _atom_site_calc_flag
    _atom_site_refinement_flags
    _atom_site_occupancy
    _atom_site_symmetry_multiplicity
    _atom_site_disorder_assembly
    _atom_site_disorder_group
    Ni Ni1 0.5000 0.68998(3) 0.2500 0.03615(12) Uani d S 1 2 . .
    Cl Cl1 0.42526(3) 0.79023(6) 0.35781(4) 0.06007(17) Uani d . 1 1 . .
    F F1 0.62550(7) 0.60471(13) 0.63576(9) 0.0642(3) Uani d . 1 1 . .
    F F2 0.75608(7) 1.06173(13) 0.66763(10) 0.0688(4) Uani d . 1 1 . .
    F F3 0.72148(8) 1.09768(14) 0.44569(11) 0.0767(4) Uani d . 1 1 . .
    N N1 0.5000 0.4707(2) 0.2500 0.0352(5) Uani d S 1 2 . .
    N N2 0.58620(8) 0.63599(16) 0.39784(11) 0.0372(3) Uani d . 1 1 . .
    C C2 0.54313(10) 0.39674(18) 0.33462(14) 0.0384(4) Uani d . 1 1 . .
    C C3 0.54303(12) 0.2412(2) 0.33833(16) 0.0505(5) Uani d . 1 1 . .
    H H3 0.5714 0.1902 0.3991 0.061 Uiso calc R 1 1 . .
    C C4 0.5000 0.1634(3) 0.2500 0.0586(8) Uani d S 1 2 . .
    H H4 0.5000 0.0588 0.2500 0.070 Uiso calc SR 1 2 . .
    C C5 0.58923(10) 0.4948(2) 0.41731(13) 0.0399(4) Uani d . 1 1 . .
    H H5 0.6196 0.4559 0.4817 0.048 Uiso calc R 1 1 . .
    C C6 0.63018(9) 0.7410(2) 0.47162(14) 0.0376(4) Uani d . 1 1 . .
    C C7 0.64917(10) 0.7265(2) 0.58667(15) 0.0428(4) Uani d . 1 1 . .
    C C8 0.69027(11) 0.8327(2) 0.65465(16) 0.0513(5) Uani d . 1 1 . .
    H H8 0.7015 0.8207 0.7321 0.062 Uiso calc R 1 1 . .
    C C9 0.71419(10) 0.9570(2) 0.60497(16) 0.0478(5) Uani d . 1 1 . .
    C C10 0.69631(11) 0.9745(2) 0.49109(16) 0.0483(5) Uani d . 1 1 . .
    C C11 0.65417(10) 0.8698(2) 0.42393(15) 0.0461(5) Uani d . 1 1 . .
    H H11 0.6416 0.8847 0.3468 0.055 Uiso calc R 1 1 . .
loop_
    _atom_site_aniso_label
    _atom_site_aniso_U_11
    _atom_site_aniso_U_22
    _atom_site_aniso_U_33
    _atom_site_aniso_U_12
    _atom_site_aniso_U_13
    _atom_site_aniso_U_23
    Ni1 0.0457(2) 0.02916(18) 0.03209(19) 0.000 0.00412(14) 0.000
    Cl1 0.0713(4) 0.0718(4) 0.0386(3) 0.0258(3) 0.0145(2) 0.0021(2)
    F1 0.0917(9) 0.0633(8) 0.0368(6) -0.0145(7) 0.0106(6) 0.0031(5)
    F2 0.0692(8) 0.0631(8) 0.0648(8) -0.0106(6) -0.0090(6) -0.0235(6)
    F3 0.0997(10) 0.0570(8) 0.0663(8) -0.0309(7) -0.0009(7) 0.0030(6)
    N1 0.0434(12) 0.0312(10) 0.0307(10) 0.000 0.0065(9) 0.000
    N2 0.0413(8) 0.0373(8) 0.0316(8) 0.0031(7) 0.0036(6) -0.0016(6)
    C2 0.0476(10) 0.0339(10) 0.0336(9) 0.0044(8) 0.0077(8) 0.0027(7)
    C3 0.0710(14) 0.0346(10) 0.0429(11) 0.0078(10) 0.0041(10) 0.0056(8)
    C4 0.088(2) 0.0300(14) 0.0558(18) 0.000 0.0083(16) 0.000
    C5 0.0465(10) 0.0387(10) 0.0320(9) 0.0088(8) 0.0013(8) 0.0018(8)
    C6 0.0361(10) 0.0380(9) 0.0360(9) 0.0060(8) 0.0004(8) -0.0033(8)
    C7 0.0464(11) 0.0434(11) 0.0372(10) 0.0040(8) 0.0051(8) -0.0018(8)
    C8 0.0555(12) 0.0616(13) 0.0332(10) 0.0073(10) -0.0002(9) -0.0080(9)
    C9 0.0424(11) 0.0463(12) 0.0501(11) 0.0038(9) -0.0017(9) -0.0147(9)
    C10 0.0491(11) 0.0427(11) 0.0499(12) -0.0027(9) 0.0022(9) -0.0009(9)
    C11 0.0517(11) 0.0448(11) 0.0372(10) 0.0001(9) -0.0018(8) 0.0006(8)
_geom_special_details
;
All e.s.d.'s (except the e.s.d. in the dihedral angle between two l.s. planes)
are estimated using the full covariance matrix. The cell e.s.d.'s are taken
into account individually in the estimation of e.s.d.'s in distances, angles
and torsion angles; correlations between e.s.d.'s in cell parameters are only
used when they are defined by crystal symmetry. An approximate (isotropic)
treatment of cell e.s.d.'s is used for estimating e.s.d.'s involving l.s.
planes.
;
loop_
    _geom_bond_atom_site_label_1
    _geom_bond_atom_site_label_2
    _geom_bond_site_symmetry_2
    _geom_bond_distance
    _geom_bond_publ_flag
    Ni1 N1 . 1.9508(19) ?
    Ni1 N2 2_655 2.1878(13) ?
    Ni1 N2 . 2.1878(13) ?
    Ni1 Cl1 2_655 2.2464(5) ?
    Ni1 Cl1 . 2.2464(5) ?
    F1 C7 . 1.347(2) ?
    F2 C9 . 1.3400(19) ?
    F3 C10 . 1.347(2) ?
    N1 C2 2_655 1.3354(18) ?
    N1 C2 . 1.3354(18) ?
    N2 C5 . 1.277(2) ?
    N2 C6 . 1.424(2) ?
    C2 C3 . 1.384(3) ?
    C2 C5 . 1.462(2) ?
    C3 C4 . 1.382(2) ?
    C3 H3 . 0.9300 ?
    C4 C3 2_655 1.382(2) ?
    C4 H4 . 0.9300 ?
    C5 H5 . 0.9300 ?
    C6 C7 . 1.379(2) ?
    C6 C11 . 1.393(3) ?
    C7 C8 . 1.374(3) ?
    C8 C9 . 1.370(3) ?
    C8 H8 . 0.9300 ?
    C9 C10 . 1.368(3) ?
    C10 C11 . 1.367(3) ?
    C11 H11 . 0.9300 ?
loop_
    _geom_angle_atom_site_label_1
    _geom_angle_atom_site_label_2
    _geom_angle_atom_site_label_3
    _geom_angle_site_symmetry_1
    _geom_angle_site_symmetry_3
    _geom_angle
    _geom_angle_publ_flag
    N1 Ni1 N2 . 2_655 77.32(4) ?
    N1 Ni1 N2 . . 77.32(4) ?
    N2 Ni1 N2 2_655 . 154.64(8) ?
    N1 Ni1 Cl1 . 2_655 113.393(16) ?
    N2 Ni1 Cl1 2_655 2_655 91.20(4) ?
    N2 Ni1 Cl1 . 2_655 98.82(4) ?
    N1 Ni1 Cl1 . . 113.393(16) ?
    N2 Ni1 Cl1 2_655 . 98.82(4) ?
    N2 Ni1 Cl1 . . 91.20(4) ?
    Cl1 Ni1 Cl1 2_655 . 133.21(3) ?
    C2 N1 C2 2_655 . 121.0(2) ?
    C2 N1 Ni1 2_655 . 119.52(10) ?
    C2 N1 Ni1 . . 119.52(10) ?
    C5 N2 C6 . . 122.00(15) ?
    C5 N2 Ni1 . . 111.45(11) ?
    C6 N2 Ni1 . . 126.33(11) ?
    N1 C2 C3 . . 120.88(17) ?
    N1 C2 C5 . . 113.77(15) ?
    C3 C2 C5 . . 125.34(16) ?
    C4 C3 C2 . . 118.68(18) ?
    C4 C3 H3 . . 120.7 ?
    C2 C3 H3 . . 120.7 ?
    C3 C4 C3 . 2_655 119.8(3) ?
    C3 C4 H4 . . 120.1 ?
    C3 C4 H4 2_655 . 120.1 ?
    N2 C5 C2 . . 117.50(15) ?
    N2 C5 H5 . . 121.2 ?
    C2 C5 H5 . . 121.2 ?
    C7 C6 C11 . . 117.64(16) ?
    C7 C6 N2 . . 125.03(17) ?
    C11 C6 N2 . . 117.31(16) ?
    F1 C7 C8 . . 117.93(17) ?
    F1 C7 C6 . . 119.18(16) ?
    C8 C7 C6 . . 122.88(18) ?
    C9 C8 C7 . . 118.05(18) ?
    C9 C8 H8 . . 121.0 ?
    C7 C8 H8 . . 121.0 ?
    F2 C9 C10 . . 119.38(18) ?
    F2 C9 C8 . . 120.18(18) ?
    C10 C9 C8 . . 120.44(17) ?
    F3 C10 C11 . . 120.20(17) ?
    F3 C10 C9 . . 118.48(16) ?
    C11 C10 C9 . . 121.32(18) ?
    C10 C11 C6 . . 119.65(17) ?
    C10 C11 H11 . . 120.2 ?
    C6 C11 H11 . . 120.2 ?
loop_
    _geom_torsion_atom_site_label_1
    _geom_torsion_atom_site_label_2
    _geom_torsion_atom_site_label_3
    _geom_torsion_atom_site_label_4
    _geom_torsion_site_symmetry_1
    _geom_torsion_site_symmetry_2
    _geom_torsion_site_symmetry_3
    _geom_torsion_site_symmetry_4
    _geom_torsion
    _geom_torsion_publ_flag
    N2 Ni1 N1 C2 2_655 . . 2_655 4.58(9) ?
    N2 Ni1 N1 C2 . . . 2_655 -175.42(9) ?
    Cl1 Ni1 N1 C2 2_655 . . 2_655 -81.18(9) ?
    Cl1 Ni1 N1 C2 . . . 2_655 98.82(9) ?
    N2 Ni1 N1 C2 2_655 . . . -175.42(9) ?
    N2 Ni1 N1 C2 . . . . 4.58(9) ?
    Cl1 Ni1 N1 C2 2_655 . . . 98.82(9) ?
    Cl1 Ni1 N1 C2 . . . . -81.18(9) ?
    N1 Ni1 N2 C5 . . . . -6.01(11) ?
    N2 Ni1 N2 C5 2_655 . . . -6.01(11) ?
    Cl1 Ni1 N2 C5 2_655 . . . -118.15(11) ?
    Cl1 Ni1 N2 C5 . . . . 107.72(12) ?
    N1 Ni1 N2 C6 . . . . 179.28(14) ?
    N2 Ni1 N2 C6 2_655 . . . 179.28(14) ?
    Cl1 Ni1 N2 C6 2_655 . . . 67.14(13) ?
    Cl1 Ni1 N2 C6 . . . . -66.99(13) ?
    C2 N1 C2 C3 2_655 . . . -1.51(13) ?
    Ni1 N1 C2 C3 . . . . 178.49(13) ?
    C2 N1 C2 C5 2_655 . . . 177.34(16) ?
    Ni1 N1 C2 C5 . . . . -2.66(16) ?
    N1 C2 C3 C4 . . . . 3.0(2) ?
    C5 C2 C3 C4 . . . . -175.74(15) ?
    C2 C3 C4 C3 . . . 2_655 -1.44(12) ?
    C6 N2 C5 C2 . . . . -178.49(15) ?
    Ni1 N2 C5 C2 . . . . 6.53(19) ?
    N1 C2 C5 N2 . . . . -3.1(2) ?
    C3 C2 C5 N2 . . . . 175.64(17) ?
    C5 N2 C6 C7 . . . . -33.8(3) ?
    Ni1 N2 C6 C7 . . . . 140.38(15) ?
    C5 N2 C6 C11 . . . . 147.89(17) ?
    Ni1 N2 C6 C11 . . . . -37.9(2) ?
    C11 C6 C7 F1 . . . . 178.61(16) ?
    N2 C6 C7 F1 . . . . 0.3(3) ?
    C11 C6 C7 C8 . . . . -0.1(3) ?
    N2 C6 C7 C8 . . . . -178.39(17) ?
    F1 C7 C8 C9 . . . . -179.78(17) ?
    C6 C7 C8 C9 . . . . -1.1(3) ?
    C7 C8 C9 F2 . . . . -178.30(16) ?
    C7 C8 C9 C10 . . . . 1.0(3) ?
    F2 C9 C10 F3 . . . . -0.2(3) ?
    C8 C9 C10 F3 . . . . -179.49(18) ?
    F2 C9 C10 C11 . . . . 179.53(17) ?
    C8 C9 C10 C11 . . . . 0.2(3) ?
    F3 C10 C11 C6 . . . . 178.29(17) ?
    C9 C10 C11 C6 . . . . -1.4(3) ?
    C7 C6 C11 C10 . . . . 1.3(3) ?
    N2 C6 C11 C10 . . . . 179.76(16) ?
_iucr_refine_instructions_details
;
TITL BisIminoNickel  in C2/c
CELL 0.71073  18.0947   8.8967  12.1638  90.000 101.421  90.000
ZERR    4.00   0.0013   0.0006   0.0009   0.000   0.002   0.000
LATT 7
SYMM -X, Y, 0.5-Z
SFAC C  H  N  F  Cl Ni
UNIT 76 36 12 24 8 4
OMIT  5   3   2
OMIT -1   3   6
OMIT -4   0   6
OMIT  3   3   4
OMIT  1   1   1
OMIT  1   3   4
OMIT  5   3   3
OMIT  -3   1   5
EQIV $1   -x+1, y, -z+1/2
acta
list 4
L.S. 8
MPLA 4 N1 C2 C3 C4
MPLA 4 N2 NI N1 N2_$1
mpla 6 c6 c7 c8 c9 c10 c11
SIZE 0.32 0.16 0.06
BOND $H
CONF
FMAP 2
PLAN 20
TEMP 18
WGHT    0.034000
FVAR       0.16258
NI    6    0.500000    0.689977    0.250000    10.50000    0.04572    0.02916 =
         0.03209    0.00000    0.00412    0.00000
CL1   5    0.425264    0.790231    0.357813    11.00000    0.07133    0.07177 =
         0.03859    0.00206    0.01449    0.02581
F1    4    0.625501    0.604706    0.635756    11.00000    0.09172    0.06326 =
         0.03678    0.00307    0.01059   -0.01446
F2    4    0.756083    1.061731    0.667632    11.00000    0.06924    0.06311 =
         0.06485   -0.02350   -0.00903   -0.01060
F3    4    0.721477    1.097679    0.445687    11.00000    0.09968    0.05703 =
         0.06629    0.00303   -0.00089   -0.03089
N1    3    0.500000    0.470702    0.250000    10.50000    0.04336    0.03124 =
         0.03066    0.00000    0.00646    0.00000
N2    3    0.586201    0.635992    0.397839    11.00000    0.04132    0.03731 =
         0.03155   -0.00158    0.00361    0.00311
C2    1    0.543128    0.396741    0.334621    11.00000    0.04764    0.03386 =
         0.03361    0.00266    0.00767    0.00439
C3    1    0.543026    0.241216    0.338335    11.00000    0.07096    0.03458 =
         0.04292    0.00558    0.00415    0.00785
AFIX  43
H3    2    0.571353    0.190163    0.399074    11.00000   -1.20000
AFIX   0
C4    1    0.500000    0.163353    0.250000    10.50000    0.08755    0.02999 =
         0.05577    0.00000    0.00829    0.00000
AFIX  43
H4    2    0.500000    0.058820    0.250001    10.50000   -1.20000
AFIX   0
C5    1    0.589225    0.494818    0.417309    11.00000    0.04646    0.03872 =
         0.03195    0.00183    0.00126    0.00881
AFIX  43
H5    2    0.619616    0.455892    0.481680    11.00000   -1.20000
AFIX   0
C6    1    0.630181    0.740965    0.471620    11.00000    0.03606    0.03798 =
         0.03595   -0.00333    0.00039    0.00599
C7    1    0.649167    0.726489    0.586673    11.00000    0.04643    0.04338 =
         0.03720   -0.00184    0.00513    0.00398
C8    1    0.690274    0.832735    0.654649    11.00000    0.05553    0.06157 =
         0.03319   -0.00796   -0.00018    0.00728
AFIX  43
H8    2    0.701540    0.820707    0.732118    11.00000   -1.20000
AFIX   0
C9    1    0.714194    0.956961    0.604967    11.00000    0.04237    0.04628 =
         0.05014   -0.01471   -0.00172    0.00378
C10   1    0.696314    0.974483    0.491093    11.00000    0.04908    0.04268 =
         0.04993   -0.00093    0.00216   -0.00270
C11   1    0.654171    0.869847    0.423932    11.00000    0.05171    0.04483 =
         0.03723    0.00057   -0.00184    0.00013
AFIX  43
H11   2    0.641588    0.884654    0.346797    11.00000   -1.20000
HKLF 4
END
;
data_global
_journal_date_recd_electronic     2011-11-30
_journal_date_accepted     2011-12-24
_journal_name_full     'Acta Crystallographica, Section E'
_journal_year     2012
_journal_volume     68
_journal_issue      2
_journal_page_first     m134
_journal_page_last     m134
_journal_paper_category     QM
_journal_paper_doi     10.1107/S1600536811055577
_journal_coeditor_code     FJ2491
_publ_contact_author_name     'Sim\'on Hern\'andez-Ortega'
_publ_contact_author_address
;
Instituto de Qu\'imica
Universidad Nacional Aut\'onoma de M\'exico
circuito exterior, ciudad universitaria,
M\'exico, DF, 04510, Mexico
;
_publ_contact_author_email     'simonho@unam.mx'
_publ_contact_author_fax     ?
_publ_contact_author_phone     ?
_publ_section_title
;\
A second monoclinic polymorph of
{2,6-Bis[(2,4,5-trifluorophenyl)iminomethyl]pyridine-\k^3^<i>N</i>,\
<i>N</i>',<i>N</i>''}dichloridonickel(II)
;
loop_
    _publ_author_name
    _publ_author_footnote
    _publ_author_address
    'Baldovino-Pantale\'on, Oscar ' .
;
UAM Reynosa Rodhe
Universidad Aut\'onoma de Tamaulipas,
Carr. Reynosa-San Fernando S/N, Reynosa,
Tamaulipas 88779, Mexico
;
    'Hern\'andez-Ortega, Sim\'on' .
;
Instituto de Qu\'imica
Universidad Nacional Aut\'onoma de M\'exico
Circuito Exterior, Ciudad Universitaria,
M\'exico, DF, 04510, Mexico
;
    'Reyes-Mart\'inez, Reyna' .
;
Instituto de Qu\'imica
Universidad Nacional Aut\'onoma de M\'exico
Circuito Exterior, Ciudad Universitaria,
M\'exico, DF, 04510, Mexico
;
    'Morales-Morales, David' .
;
Instituto de Qu\'imica
Universidad Nacional Aut\'onoma de M\'exico
Circuito Exterior, Ciudad Universitaria,
M\'exico, DF, 04510, Mexico
;
