# Supplementary material for: A second monoclinic polymorph of {2,6-bis[(2,4,5-trifluoro­phen­yl)imino­meth­yl]pyridine-κ3 N,N′,N′′}dichloridonickel(II)
Source: Acta Crystallogr Sect E Struct Rep Online. 2012 Jan 11;68(Pt 2):m134. doi: 10.1107/S1600536811055577 (PMC3274871; doi:10.1107/S1600536811055577)
Supplement: Supplementary file 2 [file e-68-0m134-Isup2.hkl]

# 
# h,k,l, Fc-squared, Fo-squared, sigma(Fo-squared) and status flag 
# 
data_I
_shelx_title ' 03MMDC2C in C2/c' 
_shelx_refln_list_code          4 
_shelx_F_calc_maximum      271.04 
_exptl_crystal_F_000      1040.00 
_reflns_d_resolution_high  0.8308 
 
loop_ 
 _symmetry_equiv_pos_as_xyz 
 'x, y, z' 
 '-x, y, -z+1/2' 
 'x+1/2, y+1/2, z' 
 '-x+1/2, y+1/2, -z+1/2' 
 '-x, -y, -z' 
 'x, -y, z-1/2' 
 '-x+1/2, -y+1/2, -z' 
 'x+1/2, -y+1/2, z-1/2' 
 
_cell_length_a    18.0947 
_cell_length_b     8.8967 
_cell_length_c    12.1638 
_cell_angle_alpha  90.000 
_cell_angle_beta  101.421 
_cell_angle_gamma  90.000 
 
_shelx_F_squared_multiplier     1.000 
 
loop_ 
 _refln_index_h 
 _refln_index_k 
 _refln_index_l 
 _refln_F_squared_calc 
 _refln_F_squared_meas 
 _refln_F_squared_sigma 
 _refln_observed_status 
   2   0   0     6852.09     7251.84    266.06 o 
   4   0   0     4383.94     4426.24     99.41 o 
   6   0   0      699.55      689.74     23.17 o 
   8   0   0     4206.55     4060.20    115.42 o 
  10   0   0     3115.32     2970.68     58.55 o 
  12   0   0     4060.42     4009.77     74.77 o 
  14   0   0     6832.88     6750.17    104.85 o 
  16   0   0     1007.06      909.87     74.00 o 
  18   0   0       15.87       12.56     20.08 o 
  20   0   0      331.63      345.28     46.58 o 
   1   1   0    11360.92    11861.80     85.75 o 
   3   1   0    17564.59    18409.34    230.88 o 
   5   1   0    15182.99    15841.09    203.05 o 
   7   1   0     9219.45     9358.67     99.72 o 
   9   1   0     1291.36     1186.94     25.76 o 
  11   1   0      791.35      815.98     24.60 o 
  13   1   0      224.89      219.06     18.16 o 
  15   1   0       40.63       26.11     12.76 o 
  17   1   0      201.93      196.17     22.52 o 
  19   1   0        2.76       -0.49     15.01 o 
  21   1   0      245.15      270.45     32.51 o 
   0   2   0    10164.71    11167.46    177.05 o 
   2   2   0    43402.67    44399.55    329.34 o 
   4   2   0     3660.33     3931.74     49.23 o 
   6   2   0     4041.22     4008.81     46.23 o 
   8   2   0       88.83       84.83     10.78 o 
  10   2   0       20.00       13.87      9.01 o 
  12   2   0     1583.32     1488.32     33.65 o 
  14   2   0     2148.22     2187.92     43.86 o 
  16   2   0      618.61      585.94     30.81 o 
  18   2   0       16.11       22.05     16.52 o 
  20   2   0        3.10        1.47     16.48 o 
   1   3   0       27.16       31.32      5.97 o 
   3   3   0     2026.31     2078.90     25.22 o 
   5   3   0     3371.26     3172.77     33.77 o 
   7   3   0     7010.97     6800.49     51.73 o 
   9   3   0     4753.33     4619.78     47.98 o 
  11   3   0      302.38      273.53     16.96 o 
  13   3   0        4.42        4.99     12.19 o 
  15   3   0      253.59      254.82     23.28 o 
  17   3   0      103.18      108.78     21.12 o 
  19   3   0      310.67      343.38     34.31 o 
   0   4   0      152.63      150.42     14.29 o 
   2   4   0     1577.00     1541.69     25.36 o 
   4   4   0        2.77        5.36      6.24 o 
   6   4   0      103.10       98.62     10.18 o 
   8   4   0      137.14      132.65     11.97 o 
  10   4   0      143.25      148.50     14.29 o 
  12   4   0      239.77      229.47     20.46 o 
  14   4   0      232.16      233.78     22.04 o 
  16   4   0       33.20       33.63     19.09 o 
  18   4   0       77.48       88.35     24.94 o 
   1   5   0        8.42       16.99      7.58 o 
   3   5   0     1450.33     1385.33     27.26 o 
   5   5   0     7819.53     7927.42    112.90 o 
   7   5   0     7624.18     7802.47    150.39 o 
   9   5   0     5114.45     5279.91    103.91 o 
  11   5   0      771.52      772.29     31.41 o 
  13   5   0     1674.34     1638.80     55.07 o 
  15   5   0       24.61       25.97     18.34 o 
  17   5   0      153.09      179.59     29.48 o 
   0   6   0       43.23       65.01     16.17 o 
   2   6   0     3235.94     3068.84     43.91 o 
   4   6   0      990.07      971.36     30.09 o 
   6   6   0     2190.61     2208.81     42.87 o 
   8   6   0       73.78       70.75     18.70 o 
  10   6   0     3938.50     3824.78     79.36 o 
  12   6   0     1515.41     1504.65     54.49 o 
  14   6   0      325.60      357.17     32.93 o 
  16   6   0      231.77      248.46     32.43 o 
   1   7   0       50.09       45.84     12.66 o 
   3   7   0       29.85       33.27     11.82 o 
   5   7   0     3198.57     3201.58     56.94 o 
   7   7   0     4558.49     4362.52    206.49 o 
   9   7   0      115.70      111.21     22.33 o 
  11   7   0      100.47       97.33     23.33 o 
  13   7   0       44.00       31.21     19.97 o 
  15   7   0      125.14      154.93     29.64 o 
   0   8   0      119.08      155.92     25.05 o 
   2   8   0      357.18      358.57     24.41 o 
   4   8   0     4566.37     4492.43     85.06 o 
   6   8   0      526.27      556.78     35.26 o 
   8   8   0      639.33      632.94     38.56 o 
  10   8   0      344.68      329.62     32.23 o 
  12   8   0      651.35      659.35     43.22 o 
  14   8   0      300.00      321.39     35.91 o 
   1   9   0       16.85        4.14     16.37 o 
   3   9   0      149.60      137.60     26.19 o 
   5   9   0       40.69       56.96     21.21 o 
   7   9   0       53.27       49.60     20.81 o 
   9   9   0        5.34        9.15     19.68 o 
  11   9   0       69.57       81.32     26.82 o 
   0  10   0      404.17      411.75     48.08 o 
   2  10   0      651.74      606.65     47.83 o 
   4  10   0      175.32      172.67     35.71 o 
   6  10   0       37.42       64.75     25.01 o 
 -21   1   1        7.38       13.27     20.55 o 
 -19   1   1        8.67       -4.68     14.62 o 
 -17   1   1      312.95      294.44     24.39 o 
 -15   1   1     1787.27     1718.13     40.28 o 
 -13   1   1     5544.10     5594.17     64.17 o 
 -11   1   1    11846.33    12232.74     94.40 o 
  -9   1   1     5547.18     5347.96     51.21 o 
  -7   1   1       77.00       89.44     21.90 o 
  -5   1   1    45275.80    46516.41    684.04 o 
  -3   1   1    13642.81    13855.92    134.19 o 
  -1   1   1    19600.74    20963.18    273.92 o 
   3   1   1     8641.43     9056.22     71.14 o 
   5   1   1    18667.21    18985.97    276.73 o 
   7   1   1      573.87      572.76     16.66 o 
   9   1   1        9.12       10.18      7.99 o 
  11   1   1     3921.42     4034.80     51.65 o 
  13   1   1     6421.10     6534.06     91.87 o 
  15   1   1     1214.46     1274.29     36.45 o 
  17   1   1      161.28      174.64     20.30 o 
  19   1   1      184.02      203.03     25.55 o 
 -20   2   1       65.55       90.97     22.04 o 
 -18   2   1      545.10      543.32     31.93 o 
 -16   2   1      263.13      244.63     22.60 o 
 -14   2   1     1069.87     1095.92     31.82 o 
 -12   2   1      254.08      270.84     17.44 o 
 -10   2   1    10639.15    10812.51     74.87 o 
  -8   2   1     1865.13     1886.40     38.35 o 
  -6   2   1     4018.70     3937.23     46.32 o 
  -4   2   1    25725.61    27301.22    441.78 o 
  -2   2   1     8280.98     8487.83     85.73 o 
   0   2   1       94.34      114.60     12.91 o 
   2   2   1      319.59      333.83     10.74 o 
   4   2   1     1174.13     1072.62     18.54 o 
   6   2   1     9310.53     9326.53     92.90 o 
   8   2   1     4516.72     4435.38     50.02 o 
  10   2   1     8170.98     8497.78     81.45 o 
  12   2   1     1646.37     1641.48     35.90 o 
  14   2   1      359.80      345.21     22.05 o 
  16   2   1        2.24        4.00     14.30 o 
  18   2   1        6.48       13.65     17.47 o 
  20   2   1       87.45       98.90     26.29 o 
 -19   3   1        0.41        5.33     19.48 o 
 -17   3   1      148.46      182.09     22.85 o 
 -15   3   1      115.64      107.89     18.64 o 
 -13   3   1      582.23      568.11     27.70 o 
 -11   3   1      220.34      189.08     14.67 o 
  -9   3   1    12984.12    13432.81    162.28 o 
  -7   3   1      648.54      662.38     20.54 o 
  -5   3   1      588.58      541.07     12.19 o 
  -3   3   1     3467.96     3583.71     38.49 o 
  -1   3   1    14128.44    14651.37    140.13 o 
   1   3   1     7052.61     7283.10     82.20 o 
   3   3   1    13480.27    13752.54    152.10 o 
   5   3   1      296.09      327.04     13.19 o 
   7   3   1       71.17       77.90      9.74 o 
   9   3   1        4.47        1.18      7.88 o 
  11   3   1      141.68      144.42     15.09 o 
  13   3   1      934.35      961.50     30.55 o 
  15   3   1     1082.06     1077.71     39.00 o 
  17   3   1      299.66      338.49     27.65 o 
  19   3   1        0.33       -1.74     21.43 o 
 -20   4   1      528.36      593.72     43.06 o 
 -18   4   1      218.89      272.16     31.45 o 
 -16   4   1     2032.87     2102.21     64.55 o 
 -14   4   1       10.65       12.59     15.07 o 
 -12   4   1      592.16      599.09     27.48 o 
 -10   4   1      619.34      610.22     24.69 o 
  -8   4   1     7561.54     7715.32    112.14 o 
  -6   4   1    12182.30    12677.28    195.64 o 
  -4   4   1    21789.50    22929.07    437.13 o 
  -2   4   1    10216.74    11123.43    121.42 o 
   0   4   1    12244.43    13414.04    116.48 o 
   2   4   1       79.12       74.31      8.90 o 
   4   4   1     4497.64     4641.71     45.87 o 
   6   4   1     4281.63     4169.20     45.50 o 
   8   4   1    11724.63    12055.00    165.87 o 
  10   4   1     3925.02     4023.96     93.33 o 
  12   4   1     2198.91     2119.58     77.94 o 
  14   4   1       15.44       22.53     14.10 o 
  16   4   1      368.58      370.08     28.27 o 
  18   4   1      192.78      233.37     32.31 o 
 -19   5   1       47.10       36.43     23.63 o 
 -17   5   1       23.97       34.74     21.06 o 
 -15   5   1       10.23        0.34     16.93 o 
 -13   5   1     2455.68     2464.53     66.73 o 
 -11   5   1     1006.92      993.45     41.93 o 
  -9   5   1       13.33       12.64     11.04 o 
  -7   5   1       23.23       37.15      8.93 o 
  -5   5   1     3857.83     4069.36     67.01 o 
  -3   5   1     2112.02     2219.23     33.58 o 
  -1   5   1     1968.88     2061.34     32.70 o 
   1   5   1      753.69      829.65     22.06 o 
   3   5   1        2.92        8.08      7.65 o 
   5   5   1       20.52       25.71      8.98 o 
   7   5   1     1050.25     1089.35     27.25 o 
   9   5   1      387.67      369.58     19.61 o 
  11   5   1      208.00      225.96     21.53 o 
  13   5   1       39.45       38.98     18.83 o 
  15   5   1        3.27        3.73     17.52 o 
  17   5   1       47.76       55.39     23.47 o 
 -16   6   1       54.84       80.99     25.06 o 
 -14   6   1       24.53       36.20     20.03 o 
 -12   6   1      859.74      793.75     41.40 o 
 -10   6   1       10.30        3.49     14.37 o 
  -8   6   1     5839.22     5761.18    126.35 o 
  -6   6   1     2922.58     2882.72     55.81 o 
  -4   6   1     3508.95     3618.87     51.83 o 
  -2   6   1     1318.53     1274.37     29.13 o 
   0   6   1      104.15      129.45     13.64 o 
   2   6   1      613.54      605.91     24.78 o 
   4   6   1        5.06        3.26      9.30 o 
   6   6   1     7129.54     7499.95     96.68 o 
   8   6   1       26.27       26.15     16.60 o 
  10   6   1     1297.91     1261.20     47.89 o 
  12   6   1       16.60       13.76     16.84 o 
  14   6   1        7.03        3.76     17.55 o 
  16   6   1       31.60       48.94     22.95 o 
 -15   7   1      155.59      205.11     32.27 o 
 -13   7   1       45.52       52.51     21.44 o 
 -11   7   1      348.87      319.52     31.10 o 
  -9   7   1      137.37      133.21     23.48 o 
  -7   7   1     2028.98     1974.92     75.68 o 
  -5   7   1     2122.26     2024.84     76.77 o 
  -3   7   1       82.62       73.20     13.22 o 
  -1   7   1     3120.30     2973.97     47.46 o 
   1   7   1     1746.54     1629.40     36.63 o 
   3   7   1     5846.78     5896.83     72.80 o 
   5   7   1       53.06       45.85     13.42 o 
   7   7   1       66.81       60.25     22.26 o 
   9   7   1      655.53      675.51     38.27 o 
  11   7   1      336.17      288.68     30.12 o 
  13   7   1       29.84       33.25     21.12 o 
  15   7   1      170.43      180.18     35.92 o 
 -14   8   1       10.77        5.54     20.30 o 
 -12   8   1       61.62       52.95     23.20 o 
 -10   8   1       53.27       27.05     19.52 o 
  -8   8   1        1.32        5.39     16.38 o 
  -6   8   1      485.87      492.58     33.75 o 
  -4   8   1        7.82        9.59     15.83 o 
  -2   8   1      897.43      889.60     34.24 o 
   0   8   1      610.32      605.45     26.31 o 
   2   8   1     1250.39     1236.19     41.16 o 
   4   8   1     1131.96     1101.48     38.37 o 
   6   8   1       40.03       52.79     19.04 o 
   8   8   1      691.00      611.86     38.24 o 
  10   8   1        2.18        4.71     17.45 o 
  12   8   1       76.08       74.08     25.03 o 
 -11   9   1      476.01      537.27     41.24 o 
  -9   9   1      469.39      509.80     45.21 o 
  -7   9   1      441.91      429.79     35.86 o 
  -5   9   1      814.68      788.41     42.91 o 
  -3   9   1     1477.50     1452.00     53.40 o 
  -1   9   1      121.60      126.18     20.72 o 
   1   9   1     3713.42     3577.30    116.36 o 
   3   9   1     1615.62     1582.88     55.79 o 
   5   9   1     1164.27     1220.36     51.66 o 
   7   9   1      240.32      280.42     31.33 o 
   9   9   1      221.01      238.53     32.76 o 
  11   9   1      187.35      215.04     33.36 o 
  -6  10   1      683.24      633.66     43.45 o 
  -4  10   1        3.12       -0.51     19.59 o 
  -2  10   1      134.71      156.46     32.47 o 
   0  10   1      581.14      600.49     46.69 o 
   2  10   1      628.61      622.77     48.68 o 
   4  10   1      330.64      331.52     39.58 o 
   6  10   1      137.92      177.41     31.96 o 
 -20   0   2       13.44       28.39     27.68 o 
 -18   0   2       96.79       88.27     30.71 o 
 -16   0   2      228.68      214.07     27.30 o 
 -14   0   2     2138.44     2158.30     62.52 o 
 -12   0   2     7249.24     7244.38     98.47 o 
 -10   0   2     6419.97     6032.12    116.72 o 
  -8   0   2    10281.46    10128.76    282.22 o 
  -6   0   2    15677.81    15332.58    232.41 o 
  -4   0   2    60790.91    56833.14   3343.85 o 
  -2   0   2    34742.41    34687.02    432.80 o 
   0   0   2     3266.75     3454.59     57.31 o 
   2   0   2    73463.51    64636.52    943.50 o 
   4   0   2    24538.37    26164.35    482.46 o 
   6   0   2     1749.70     1772.57     65.14 o 
   8   0   2     3751.85     3661.10     69.68 o 
  10   0   2      151.93      154.61     19.65 o 
  12   0   2     3698.80     3647.69     73.86 o 
  14   0   2       41.27       37.29     19.89 o 
  16   0   2     4663.88     4963.28    130.83 o 
  18   0   2     1910.26     2018.33     71.53 o 
  20   0   2      941.65      949.55    100.63 o 
 -21   1   2        9.78        9.04     20.06 o 
 -19   1   2       19.79       16.12     17.88 o 
 -17   1   2      271.09      287.84     23.97 o 
 -15   1   2      400.10      399.61     22.57 o 
 -13   1   2     1303.95     1240.37     31.80 o 
 -11   1   2      647.54      632.03     21.54 o 
  -9   1   2       17.87       19.71      7.58 o 
  -7   1   2       12.93       13.68      5.94 o 
  -5   1   2    70639.35    68407.59   1606.96 o 
  -3   1   2       62.35       70.16      6.33 o 
  -1   1   2    13354.69    14087.40    189.85 o 
   1   1   2        6.17        9.42      3.94 o 
   3   1   2       94.66      109.24      7.01 o 
   5   1   2       78.67      102.75     10.59 o 
   7   1   2      596.62      556.23     16.93 o 
   9   1   2     7178.97     7380.72    124.91 o 
  11   1   2      282.93      235.94     16.83 o 
  13   1   2       13.20       11.07     11.96 o 
  15   1   2      110.27       94.56     18.36 o 
  17   1   2       68.18       86.47     18.41 o 
  19   1   2      381.62      363.37     39.59 o 
 -20   2   2      362.13      358.34     34.34 o 
 -18   2   2        4.84        5.56     15.56 o 
 -16   2   2       38.69       43.63     15.81 o 
 -14   2   2       23.99       13.14     13.26 o 
 -12   2   2     2034.45     2031.70     36.06 o 
 -10   2   2    18037.36    18108.38    170.94 o 
  -8   2   2      456.62      377.47     17.13 o 
  -6   2   2      324.95      295.50     12.86 o 
  -4   2   2      883.52      818.41     22.41 o 
  -2   2   2      862.50      895.25     17.83 o 
   0   2   2     9160.92     9432.38     49.21 o 
   2   2   2    18754.23    18977.20    103.64 o 
   4   2   2    14809.45    15220.99    167.86 o 
   6   2   2     1323.98     1178.59     22.88 o 
   8   2   2     3081.06     3462.95     48.75 o 
  10   2   2      199.35      201.47     15.20 o 
  12   2   2      131.91      128.12     15.85 o 
  14   2   2     2037.55     2016.99     49.10 o 
  16   2   2      509.66      555.08     28.21 o 
  18   2   2      309.82      319.90     32.15 o 
  20   2   2        7.77       -1.52     22.58 o 
 -19   3   2      417.14      453.15     36.99 o 
 -17   3   2     1173.81     1247.52     51.39 o 
 -15   3   2       15.72       29.02     14.59 o 
 -13   3   2     1005.32      969.06     33.73 o 
 -11   3   2       33.19       25.52     11.15 o 
  -9   3   2      324.65      312.36     17.15 o 
  -7   3   2     8443.43     8535.36    174.14 o 
  -5   3   2     4937.71     4826.36     60.48 o 
  -3   3   2    15406.46    16038.91    125.88 o 
  -1   3   2      267.14      234.55     10.28 o 
   1   3   2     3777.24     3579.58     35.98 o 
   3   3   2      139.45      141.01      9.95 o 
   7   3   2     1260.97     1160.35     25.46 o 
   9   3   2     7077.04     7007.78     65.14 o 
  11   3   2     1663.37     1512.19     34.60 o 
  13   3   2      842.50      847.16     29.79 o 
  15   3   2      210.11      196.84     22.55 o 
  17   3   2       26.19       17.87     18.41 o 
  19   3   2      166.16      171.17     29.44 o 
 -20   4   2        0.29        7.06     20.46 o 
 -18   4   2      377.77      358.32     34.24 o 
 -16   4   2      492.55      478.81     35.11 o 
 -14   4   2      536.89      491.90     33.41 o 
 -12   4   2     1963.57     1908.18     55.17 o 
 -10   4   2      972.13      960.65     28.51 o 
  -8   4   2      223.11      201.08     13.61 o 
  -6   4   2     1471.17     1490.46     39.33 o 
  -4   4   2      969.51     1071.94     24.58 o 
  -2   4   2      493.59      525.64     15.90 o 
   0   4   2       34.86       44.90      8.18 o 
   2   4   2     1170.67     1301.46     25.51 o 
   4   4   2     1792.17     1908.94     33.72 o 
   6   4   2      255.95      224.33     14.35 o 
   8   4   2      234.54      211.49     15.45 o 
  10   4   2      647.10      646.18     24.30 o 
  12   4   2        5.99        5.16     12.62 o 
  14   4   2     1077.99     1071.46     38.96 o 
  16   4   2       27.53       33.63     17.73 o 
  18   4   2        0.06        4.33     24.16 o 
 -19   5   2      691.85      732.93     47.03 o 
 -17   5   2     1109.82     1184.33     54.55 o 
 -15   5   2     1716.35     1806.05     61.98 o 
 -13   5   2       97.78      111.18     22.29 o 
 -11   5   2     1769.33     1716.79     98.07 o 
  -9   5   2       53.93       45.42     16.28 o 
  -7   5   2     1296.28     1202.27     40.08 o 
  -5   5   2     3769.10     3250.31     59.80 o 
  -3   5   2    13266.71    13226.35    106.84 o 
  -1   5   2     6677.69     6662.85     71.15 o 
   1   5   2      615.26      654.52     20.83 o 
   3   5   2      853.65      850.23     23.90 o 
   5   5   2     3734.19     3773.01     62.01 o 
   7   5   2     6261.15     6378.73     95.45 o 
   9   5   2     5239.45     5281.50     73.54 o 
  11   5   2     2848.08     2979.03     77.51 o 
  13   5   2      820.49      856.96     36.02 o 
  15   5   2      144.90      153.97     27.05 o 
  17   5   2       52.22       50.58     28.17 o 
 -18   6   2       56.54       78.34     26.56 o 
 -16   6   2     1022.98     1036.45     52.15 o 
 -14   6   2     2137.96     2112.04     68.09 o 
 -12   6   2      515.35      532.17     35.66 o 
 -10   6   2      123.53      112.31     22.19 o 
  -8   6   2      919.12      856.52     38.14 o 
  -6   6   2        6.05        2.67     13.04 o 
  -4   6   2     1771.12     1758.39     32.26 o 
  -2   6   2     1696.61     1650.11     32.98 o 
   0   6   2     1762.85     1761.40     34.88 o 
   2   6   2       99.58       84.18     13.25 o 
   4   6   2      839.61      816.62     26.13 o 
   6   6   2     7876.62     8183.93    125.96 o 
   8   6   2     3256.03     3320.61     51.90 o 
  10   6   2     1194.97     1200.73     39.79 o 
  12   6   2       43.39       45.05     19.75 o 
  14   6   2       49.09       51.95     21.47 o 
  16   6   2       18.62       37.84     24.82 o 
 -15   7   2        0.86        2.89     19.03 o 
 -13   7   2       54.09       69.01     22.74 o 
 -11   7   2        2.56       18.20     17.82 o 
  -9   7   2      415.68      422.62     31.39 o 
  -7   7   2       37.81       31.47     16.94 o 
  -5   7   2     1260.25     1194.15     44.09 o 
  -3   7   2      805.34      802.87     30.79 o 
  -1   7   2      526.25      500.85     23.04 o 
   1   7   2       47.80       41.73     13.02 o 
   3   7   2      988.20      941.58     36.16 o 
   5   7   2        2.64        7.57     11.66 o 
   7   7   2       96.26       83.66     19.28 o 
   9   7   2      586.96      564.72     36.53 o 
  11   7   2      827.56      839.06     44.40 o 
  13   7   2      292.94      322.32     33.27 o 
  15   7   2       16.54       14.26     24.05 o 
 -14   8   2      562.44      553.01     42.84 o 
 -12   8   2      861.11      881.94     49.46 o 
 -10   8   2     1389.83     1449.95     57.64 o 
  -8   8   2     1026.17     1034.72     47.42 o 
  -6   8   2      143.88      144.97     24.19 o 
  -4   8   2       56.00       83.45     20.49 o 
  -2   8   2       10.97       12.59     13.62 o 
   0   8   2     3403.79     3552.80     67.63 o 
   2   8   2     2695.98     2716.73     51.11 o 
   4   8   2     1662.95     1574.10     50.99 o 
   6   8   2     2173.38     2090.39     62.50 o 
   8   8   2      769.15      795.64     42.97 o 
  10   8   2      165.06      198.75     29.85 o 
  12   8   2      331.03      335.20     34.71 o 
 -11   9   2      128.04      143.07     29.84 o 
  -9   9   2      391.15      390.20     36.61 o 
  -7   9   2       97.14      118.07     25.60 o 
  -5   9   2      401.98      402.43     33.81 o 
  -3   9   2      377.65      294.59     29.72 o 
  -1   9   2      516.42      513.02     30.99 o 
   1   9   2       49.86       61.45     18.41 o 
   3   9   2      740.91      743.36     39.88 o 
   5   9   2       34.66       28.90     20.13 o 
   7   9   2        1.47       -3.73     17.86 o 
   9   9   2       88.46      105.05     26.93 o 
  -6  10   2      608.40      547.52     41.25 o 
  -4  10   2       14.01        8.96     19.76 o 
  -2  10   2      161.63      153.14     28.48 o 
   0  10   2      279.12      272.23     37.11 o 
   2  10   2      745.42      748.01     51.62 o 
   4  10   2      299.26      308.74     38.72 o 
   6  10   2      119.66      130.37     33.11 o 
 -21   1   3      431.83      499.84     38.83 o 
 -19   1   3      619.70      616.12     34.38 o 
 -17   1   3      140.62      151.95     21.07 o 
 -15   1   3      276.30      255.50     19.94 o 
 -13   1   3      675.93      661.44     24.06 o 
 -11   1   3     3413.11     3216.22     43.52 o 
  -9   1   3     4989.66     4621.15     46.06 o 
  -7   1   3     6194.89     6193.42     80.22 o 
  -5   1   3      386.50      397.40     11.94 o 
  -3   1   3     6228.41     7045.47     42.06 o 
  -1   1   3        9.28       14.66      4.66 o 
   1   1   3     2751.81     2694.90     39.36 o 
   3   1   3    19725.68    20094.08    355.75 o 
   5   1   3    43741.06    45488.48    802.95 o 
   7   1   3     5973.73     5980.86     71.82 o 
   9   1   3     4919.02     5111.73     78.33 o 
  11   1   3      765.92      725.90     24.89 o 
  13   1   3       89.45       89.96     15.51 o 
  15   1   3      394.74      390.33     26.83 o 
  17   1   3      828.25      846.61     44.64 o 
  19   1   3      435.50      422.10     43.55 o 
 -20   2   3      322.68      342.74     34.09 o 
 -18   2   3      617.39      620.28     33.48 o 
 -16   2   3     2019.94     1998.58     52.20 o 
 -14   2   3      655.92      578.40     28.32 o 
 -12   2   3      668.63      675.41     22.16 o 
 -10   2   3      676.28      653.71     18.76 o 
  -8   2   3     3171.37     3152.86     32.18 o 
  -6   2   3     1240.82     1198.26     18.19 o 
  -4   2   3     3384.52     3393.38     36.03 o 
  -2   2   3    20787.43    21679.13    184.31 o 
   0   2   3     4242.31     4171.16     35.05 o 
   2   2   3     2733.09     2775.86     29.63 o 
   4   2   3     3594.90     3592.47     35.81 o 
   6   2   3    23762.17    25811.85    446.56 o 
   8   2   3     3774.88     3895.19     45.72 o 
  10   2   3      527.85      458.64     20.10 o 
  12   2   3     1185.62     1161.39     32.04 o 
  14   2   3      445.16      491.30     25.32 o 
  16   2   3       90.29      122.29     21.62 o 
  18   2   3       39.34       40.99     24.55 o 
 -19   3   3       37.51       27.17     20.29 o 
 -17   3   3       69.42       62.99     21.02 o 
 -15   3   3      302.26      221.15     26.11 o 
 -13   3   3     2256.78     2134.04     62.72 o 
 -11   3   3     1112.88     1078.03     31.56 o 
  -9   3   3      113.65      148.50     36.83 o 
  -7   3   3    10698.75    11101.33    101.23 o 
  -5   3   3     2742.57     2753.51     34.41 o 
  -3   3   3     2771.72     2911.84     37.89 o 
  -1   3   3      431.36      460.78     14.08 o 
   1   3   3     4721.28     4976.38     44.25 o 
   3   3   3    24355.14    25617.63    168.23 o 
   7   3   3     2959.03     2869.14     57.18 o 
   9   3   3     1174.81     1128.93     28.62 o 
  11   3   3     1927.03     2025.51     40.31 o 
  13   3   3        8.23        9.99     12.12 o 
  15   3   3      469.96      480.01     34.51 o 
  17   3   3      103.55       97.05     24.83 o 
  19   3   3      447.92      496.32     46.55 o 
 -20   4   3      262.25      200.13     32.99 o 
 -18   4   3      761.19      838.50     46.99 o 
 -16   4   3      467.24      489.46     35.35 o 
 -14   4   3     4861.33     4873.27     92.01 o 
 -12   4   3      108.42      140.15     22.29 o 
 -10   4   3      856.59      857.68     37.57 o 
  -8   4   3      880.92      842.13     33.04 o 
  -6   4   3     9467.17     9775.75     99.16 o 
  -4   4   3    28505.32    30991.43    351.43 o 
  -2   4   3     6460.72     6057.79     92.94 o 
   0   4   3    16345.45    16731.92     93.02 o 
   2   4   3     1624.99     1541.79     28.79 o 
   4   4   3     1450.26     1389.68     28.56 o 
   6   4   3      253.66      251.68     15.46 o 
   8   4   3     4531.93     4636.74     68.61 o 
  10   4   3     2397.21     2413.30     54.03 o 
  12   4   3     4692.22     4911.66     65.71 o 
  14   4   3      803.20      799.54     40.87 o 
  16   4   3      313.88      348.14     32.48 o 
  18   4   3      338.53      283.73     38.98 o 
 -19   5   3      122.12       77.84     26.70 o 
 -17   5   3      889.05      749.30     44.96 o 
 -15   5   3      110.10      117.23     24.95 o 
 -13   5   3        3.38        1.33     14.87 o 
 -11   5   3      339.32      281.77     27.13 o 
  -9   5   3      179.48      162.02     21.55 o 
  -7   5   3      112.28      130.93     19.61 o 
  -5   5   3     1290.17     1294.20     30.57 o 
  -3   5   3     2258.04     2495.86     35.18 o 
  -1   5   3     3519.53     3639.90     51.86 o 
   1   5   3     3341.18     3654.90     49.58 o 
   3   5   3      659.26      699.47     22.98 o 
   5   5   3       31.40       34.19     10.92 o 
   7   5   3      994.08     1004.70     29.04 o 
   9   5   3      486.55      440.87     22.64 o 
  11   5   3      267.02      283.94     23.58 o 
  13   5   3      199.36      197.81     27.26 o 
  15   5   3      408.85      432.78     35.01 o 
  17   5   3        5.20        3.14     24.04 o 
 -18   6   3        3.19        0.60     20.73 o 
 -16   6   3      442.23      442.84     37.72 o 
 -14   6   3      414.19      487.68     42.44 o 
 -12   6   3      815.02      820.87     42.90 o 
 -10   6   3       12.97       16.74     16.02 o 
  -8   6   3        2.84        5.68     13.93 o 
  -6   6   3     1555.17     1519.02     47.42 o 
  -4   6   3     2734.70     2645.89     47.92 o 
  -2   6   3     4733.55     4821.05     57.90 o 
   0   6   3     2432.67     2396.73     41.29 o 
   2   6   3     1019.17     1045.24     29.36 o 
   4   6   3       16.64       15.89     11.45 o 
   6   6   3      744.72      715.06     26.76 o 
   8   6   3       24.27       29.34     12.94 o 
  10   6   3     2326.34     2382.68     55.19 o 
  12   6   3     1023.55     1079.78     41.05 o 
  14   6   3      565.80      576.03     48.11 o 
  16   6   3        2.22       10.84     23.91 o 
 -15   7   3       60.63       69.10     24.07 o 
 -13   7   3      373.11      397.10     34.88 o 
 -11   7   3      885.43      874.96     45.14 o 
  -9   7   3      836.42      811.71     41.22 o 
  -7   7   3     1478.99     1395.25     49.63 o 
  -5   7   3      525.67      470.97     31.28 o 
  -3   7   3     1703.13     1685.49     42.81 o 
  -1   7   3      285.81      275.03     21.14 o 
   1   7   3     1177.16     1122.23     35.50 o 
   3   7   3      133.03      119.27     16.64 o 
   5   7   3      279.30      279.53     22.65 o 
   7   7   3       59.15       59.75     15.07 o 
   9   7   3      121.95      142.10     24.79 o 
  11   7   3      280.41      305.80     32.09 o 
  13   7   3      194.03      201.89     37.23 o 
 -14   8   3      244.54      259.09     36.06 o 
 -12   8   3       22.50       18.43     20.15 o 
 -10   8   3       53.18       54.73     21.11 o 
  -8   8   3       21.63       27.32     18.37 o 
  -6   8   3       26.72       21.03     16.49 o 
  -4   8   3       19.90       23.18     15.56 o 
  -2   8   3      426.32      357.20     25.41 o 
   0   8   3      456.77      464.37     27.40 o 
   2   8   3        0.14       -3.39     13.34 o 
   4   8   3      266.26      268.85     21.76 o 
   6   8   3       34.68       25.69     18.79 o 
   8   8   3       73.40       80.68     23.14 o 
  10   8   3      162.94      173.89     29.58 o 
  12   8   3      103.49       88.27     31.38 o 
 -11   9   3      922.45      939.67     52.24 o 
  -9   9   3     1190.85     1098.88     53.58 o 
  -7   9   3     1225.75     1261.62     54.35 o 
  -5   9   3      162.93      141.23     26.25 o 
  -3   9   3      254.34      513.51    160.41 o 
  -1   9   3     1697.32     1688.48     56.82 o 
   1   9   3      856.78      809.41     40.57 o 
   3   9   3      738.05      736.34     40.42 o 
   5   9   3     1214.74     1245.57     53.36 o 
   7   9   3      735.41      799.81     45.62 o 
   9   9   3      358.20      335.96     35.57 o 
  -6  10   3       23.90       16.92     20.46 o 
  -4  10   3      491.81      477.40     38.76 o 
  -2  10   3      104.30       85.78     25.34 o 
   0  10   3      140.56      161.52     33.63 o 
   2  10   3      807.22      830.99     53.92 o 
   4  10   3      501.53      570.66     47.51 o 
 -20   0   4      775.04      823.44     63.78 o 
 -18   0   4      526.28      533.56     50.82 o 
 -16   0   4      280.37      281.44     30.02 o 
 -14   0   4       61.96       68.08     18.65 o 
 -12   0   4      278.00      258.25     23.44 o 
 -10   0   4    15924.90    15873.16    202.18 o 
  -8   0   4    40797.90    42866.72    251.00 o 
  -6   0   4    55432.57    58401.41    324.20 o 
  -4   0   4    33580.61    34590.61    259.53 o 
  -2   0   4     3482.09     3801.45     91.63 o 
   0   0   4    17499.79    18163.15    138.35 o 
   2   0   4    25746.54    26099.22    518.09 o 
   4   0   4    20004.01    19921.51    650.50 o 
   6   0   4    24889.81    25864.36    935.97 o 
   8   0   4     1620.28     1646.87     75.37 o 
  10   0   4     2134.63     2198.48     95.26 o 
  12   0   4      390.03      371.97     29.55 o 
  14   0   4      796.41      683.21     59.58 o 
  16   0   4     3344.59     3308.12    113.36 o 
  18   0   4     1296.44     1329.55     80.51 o 
 -21   1   4        6.98        9.43     23.11 o 
 -19   1   4      169.46      177.38     24.94 o 
 -17   1   4      243.84      227.87     22.90 o 
 -15   1   4       57.34       62.03     16.36 o 
 -13   1   4      754.98      731.56     25.38 o 
 -11   1   4        1.84       -1.53      8.11 o 
  -9   1   4     2058.63     2170.15     32.95 o 
  -7   1   4     1958.89     2089.38     29.45 o 
  -5   1   4    12196.07    13000.80     68.77 o 
  -3   1   4      440.30      398.23     12.38 o 
  -1   1   4     5543.30     5686.75     68.65 o 
   1   1   4     5779.55     6402.61    114.22 o 
   3   1   4    19332.52    19542.72    185.20 o 
   5   1   4      180.84      176.46     12.50 o 
   7   1   4      187.22      181.75     11.47 o 
   9   1   4      672.88      669.32     21.44 o 
  11   1   4     1244.85     1261.44     31.58 o 
  13   1   4      677.96      686.84     31.60 o 
  15   1   4      801.45      779.36     41.28 o 
  17   1   4      122.44      115.60     26.21 o 
  19   1   4      213.85      226.54     38.14 o 
 -20   2   4       55.77       66.40     23.42 o 
 -18   2   4       69.12      103.31     23.27 o 
 -16   2   4       36.89       45.81     15.46 o 
 -14   2   4      211.51      180.47     20.36 o 
 -12   2   4       20.02       20.92      9.92 o 
 -10   2   4     1102.01     1074.10     23.68 o 
  -8   2   4    17335.86    18380.20    210.97 o 
  -6   2   4     3042.95     2922.70     31.90 o 
  -4   2   4     3102.80     2921.47     40.18 o 
  -2   2   4       12.07       22.65      5.81 o 
   0   2   4      101.53      114.80      8.74 o 
   2   2   4       30.67       24.64      6.34 o 
   4   2   4     2919.69     2479.58     30.14 o 
   6   2   4     3433.95     3075.46     36.59 o 
   8   2   4     6008.28     6059.30     78.72 o 
  10   2   4      406.75      391.11     19.66 o 
  12   2   4       13.34       10.03     13.35 o 
  14   2   4        5.32        7.88     14.65 o 
  16   2   4      168.00      154.97     27.75 o 
  18   2   4      865.29      969.60     72.49 o 
 -19   3   4        4.12       11.06     18.71 o 
 -17   3   4      302.06      269.30     29.11 o 
 -15   3   4     2574.77     2436.69    120.02 o 
 -13   3   4      490.05      477.47     32.83 o 
 -11   3   4     1672.38     1674.32     37.72 o 
  -9   3   4      427.85      436.72     18.85 o 
  -7   3   4      766.07      806.19     30.00 o 
  -5   3   4     1893.30     1848.61     35.25 o 
  -3   3   4     4838.55     4453.00     64.69 o 
  -1   3   4    13098.69    13550.61     97.37 o 
   5   3   4     2751.59     2767.21     37.80 o 
   7   3   4      273.21      310.03     16.34 o 
   9   3   4      685.46      681.83     23.77 o 
  11   3   4     2037.51     2009.55     48.78 o 
  13   3   4      976.47      972.14     37.14 o 
  15   3   4      296.32      299.73     27.13 o 
  17   3   4      371.50      397.36     41.20 o 
 -20   4   4      120.15      132.58     29.32 o 
 -18   4   4       55.54       35.13     21.11 o 
 -16   4   4      271.62      266.91     29.51 o 
 -14   4   4        0.24       11.43     15.88 o 
 -12   4   4     1144.28      938.45     61.98 o 
 -10   4   4      441.36      392.94     26.97 o 
  -8   4   4     1490.63     1469.62     43.59 o 
  -6   4   4     2148.50     2204.74     58.63 o 
  -4   4   4     4776.46     5099.17     57.84 o 
  -2   4   4       59.54       72.28      9.31 o 
   0   4   4     1381.91     1554.38     29.05 o 
   2   4   4      801.01      831.02     22.81 o 
   4   4   4      579.32      594.97     20.77 o 
   6   4   4      131.21      138.73     14.06 o 
   8   4   4      382.55      349.15     19.46 o 
  10   4   4       28.82       34.34     13.07 o 
  12   4   4        0.08       -8.19     13.31 o 
  14   4   4      150.44      133.02     24.94 o 
  16   4   4      284.66      277.56     37.17 o 
 -19   5   4       67.57       77.94     26.22 o 
 -17   5   4     1571.58     1542.87     61.99 o 
 -15   5   4     1307.37     1374.76     55.90 o 
 -13   5   4     1307.91     1302.97     50.92 o 
 -11   5   4      264.23      267.18     26.50 o 
  -9   5   4      392.80      390.41     27.63 o 
  -7   5   4      437.27      407.56     26.68 o 
  -5   5   4       82.00       88.43     13.35 o 
  -3   5   4     7323.80     7248.17    108.76 o 
  -1   5   4     8764.02     8956.39     81.89 o 
   1   5   4    16952.64    17295.41    170.99 o 
   3   5   4     1167.42     1126.12     29.21 o 
   5   5   4     1547.40     1523.65     34.60 o 
   7   5   4      226.64      244.96     18.53 o 
   9   5   4     2148.27     2074.77     59.90 o 
  11   5   4      967.97     1072.00     39.03 o 
  13   5   4     1084.65     1248.39     50.79 o 
  15   5   4      694.65      755.60     43.92 o 
 -16   6   4      132.62      138.01     28.53 o 
 -14   6   4      167.17      179.31     33.25 o 
 -12   6   4      135.53      154.09     25.87 o 
 -10   6   4     1169.41     1089.52     45.55 o 
  -8   6   4      532.60      486.62     31.07 o 
  -6   6   4      473.71      453.85     29.31 o 
  -4   6   4      593.79      540.56     25.23 o 
  -2   6   4      404.72      387.93     19.37 o 
   0   6   4     2841.13     2810.21     45.43 o 
   2   6   4     2435.08     2434.89     44.15 o 
   4   6   4     3463.01     3419.43     53.23 o 
   6   6   4     1954.95     1957.01     57.75 o 
   8   6   4     1978.26     1978.52     56.68 o 
  10   6   4        2.57       -1.85     15.41 o 
  12   6   4      440.74      447.54     35.09 o 
  14   6   4       91.71       82.77     30.31 o 
 -15   7   4      501.49      540.35     41.49 o 
 -13   7   4      766.40      839.06     46.96 o 
 -11   7   4      247.60      286.97     30.12 o 
  -9   7   4       41.39       45.02     18.29 o 
  -7   7   4     1505.09     1386.82     50.29 o 
  -5   7   4      268.58      210.02     27.79 o 
  -3   7   4     1262.01     1230.58     37.95 o 
  -1   7   4     4815.02     4854.81     97.75 o 
   1   7   4      827.75      843.60     29.71 o 
   3   7   4      270.05      264.64     19.96 o 
   5   7   4      832.78      765.99     29.83 o 
   7   7   4       68.84       79.60     16.55 o 
   9   7   4      451.22      459.42     30.28 o 
  11   7   4     1576.10     1558.22     70.11 o 
  13   7   4       52.67       55.44     27.73 o 
 -14   8   4      255.45      283.03     34.81 o 
 -12   8   4      679.63      677.51     44.42 o 
 -10   8   4      787.42      799.40     45.34 o 
  -8   8   4      300.25      340.83     31.91 o 
  -6   8   4      209.72      212.98     26.83 o 
  -4   8   4      178.39      206.02     25.78 o 
  -2   8   4     3291.73     3205.54     76.32 o 
   0   8   4     1063.81     1018.30     37.96 o 
   2   8   4     1046.62      987.85     45.39 o 
   4   8   4      727.12      747.77     31.50 o 
   6   8   4     1552.85     1600.97     49.35 o 
   8   8   4     1478.90     1543.87     58.32 o 
  10   8   4      528.50      538.71     47.37 o 
 -11   9   4        0.14        5.40     19.94 o 
  -9   9   4       28.91       39.83     20.94 o 
  -7   9   4        9.16        1.08     17.35 o 
  -5   9   4      199.96      238.71     30.14 o 
  -3   9   4       42.08       37.68     19.22 o 
  -1   9   4       22.68       11.76     16.84 o 
   1   9   4       44.76       34.58     16.65 o 
   3   9   4        6.82        1.48     14.82 o 
   5   9   4       65.42      106.40     29.37 o 
   7   9   4      192.84      183.27     30.75 o 
  -6  10   4       99.57       97.93     26.26 o 
  -4  10   4      487.66      495.29     39.48 o 
  -2  10   4        9.63       18.90     20.96 o 
   0  10   4       69.18       63.82     23.83 o 
   2  10   4       73.80      101.88     31.79 o 
 -21   1   5      342.21      343.97     41.67 o 
 -19   1   5      897.25      925.30     46.78 o 
 -17   1   5     1591.95     1563.90     47.06 o 
 -15   1   5       16.47       22.82     14.32 o 
 -13   1   5     1026.22     1009.40     29.07 o 
 -11   1   5      136.05      141.32     13.82 o 
  -9   1   5     1032.47     1022.89     24.60 o 
  -7   1   5    16670.10    16739.83     87.93 o 
  -5   1   5    11071.00    11153.96     68.11 o 
  -1   1   5      550.12      521.69     14.85 o 
   1   1   5     7546.65     8353.66    110.14 o 
   3   1   5     2085.15     1970.04     31.76 o 
   5   1   5     5125.26     5185.53     63.05 o 
   7   1   5    11579.88    11880.71    198.31 o 
   9   1   5     3480.99     3406.15     98.46 o 
  11   1   5       12.47       14.25     14.67 o 
  13   1   5       74.78       86.44     21.45 o 
  15   1   5      510.43      495.55     36.28 o 
  17   1   5       84.06       76.05     27.09 o 
 -20   2   5      111.13       92.34     26.28 o 
 -18   2   5      150.97      183.41     28.09 o 
 -16   2   5      527.28      540.46     34.25 o 
 -14   2   5      948.26      856.52     33.46 o 
 -12   2   5      207.19      179.85     18.38 o 
 -10   2   5      403.46      396.31     17.01 o 
  -8   2   5     7024.82     7311.17    110.54 o 
  -6   2   5      663.18      664.29     18.15 o 
  -4   2   5      924.42      929.00     20.34 o 
  -2   2   5       62.91       73.00      8.54 o 
   0   2   5    26168.21    26440.45    253.48 o 
   2   2   5     8886.15     9640.97    126.21 o 
   4   2   5     9877.14    10468.54     81.26 o 
   6   2   5      348.11      355.16     18.87 o 
   8   2   5     1287.77     1276.23     27.10 o 
  10   2   5       17.17        7.12     12.10 o 
  12   2   5      396.67      406.75     30.68 o 
  14   2   5      423.09      414.80     32.76 o 
  16   2   5      518.32      563.95     39.73 o 
  18   2   5      211.27      199.41     37.58 o 
 -19   3   5      207.41      271.48     33.73 o 
 -17   3   5      456.11      486.44     36.04 o 
 -15   3   5       76.50       67.58     19.75 o 
 -13   3   5       11.00        3.96     13.52 o 
 -11   3   5       31.37       18.53     13.72 o 
  -9   3   5     2150.67     2236.82     41.39 o 
  -7   3   5       96.14       74.62      9.08 o 
  -5   3   5     9349.14     9431.52     76.05 o 
  -3   3   5     4623.68     4724.82     45.27 o 
  -1   3   5      709.91      736.14     19.80 o 
   1   3   5     2684.10     2808.72     37.05 o 
   3   3   5      454.00      396.26     16.38 o 
   5   3   5     3039.32     2943.91     39.45 o 
   7   3   5     3294.58     3355.89     44.35 o 
   9   3   5     1109.71     1154.66     36.22 o 
  11   3   5       57.26       56.64     16.21 o 
  13   3   5        1.61        3.78     16.32 o 
  15   3   5       53.65       45.53     21.39 o 
  17   3   5       88.32      119.10     32.31 o 
 -18   4   5      428.69      429.25     37.08 o 
 -16   4   5      395.49      376.91     33.03 o 
 -14   4   5     2303.95     2316.18     73.11 o 
 -12   4   5     3924.06     3659.58    136.73 o 
 -10   4   5     5630.19     5656.14     89.64 o 
  -8   4   5      614.96      668.60     31.85 o 
  -6   4   5     1301.20     1260.79     31.48 o 
  -4   4   5      777.52      696.07     18.38 o 
  -2   4   5    14489.62    14985.48    129.06 o 
   0   4   5     2261.32     2072.24     34.72 o 
   2   4   5    17879.38    18416.71    103.53 o 
   4   4   5     1631.76     1612.76     32.85 o 
   6   4   5     2130.47     2170.57     39.09 o 
   8   4   5       16.94       16.29     12.93 o 
  10   4   5     1662.28     1692.54     45.76 o 
  12   4   5     1143.63     1137.75     40.89 o 
  14   4   5     2586.41     2599.45     87.08 o 
  16   4   5      781.24      818.17     55.85 o 
 -17   5   5       84.18       69.83     23.60 o 
 -15   5   5        0.60        8.89     16.63 o 
 -13   5   5      215.95      202.51     27.58 o 
 -11   5   5     1178.92     1106.73     45.49 o 
  -9   5   5      876.68      770.73     36.89 o 
  -7   5   5      309.71      281.64     23.96 o 
  -5   5   5      326.22      292.57     19.72 o 
  -3   5   5      811.54      891.65     23.41 o 
  -1   5   5      501.74      494.34     20.06 o 
   1   5   5      359.88      346.06     18.77 o 
   3   5   5     1279.03     1254.49     31.62 o 
   5   5   5       45.00       46.45     12.79 o 
   7   5   5       88.46       89.84     15.17 o 
   9   5   5       68.26       47.42     15.50 o 
  11   5   5      934.83      874.02     37.03 o 
  13   5   5      463.15      457.31     36.34 o 
  15   5   5       52.30       74.54     28.88 o 
 -16   6   5      210.99      227.24     33.33 o 
 -14   6   5      747.31      775.66     44.41 o 
 -12   6   5     2767.87     2864.44     76.04 o 
 -10   6   5      491.10      506.34     33.61 o 
  -8   6   5       63.47       44.93     16.94 o 
  -6   6   5        3.71       -1.90     13.04 o 
  -4   6   5     1476.35     1466.57     39.40 o 
  -2   6   5     1390.82     1320.61     37.95 o 
   0   6   5     1591.25     1524.75     35.31 o 
   2   6   5     1305.13     1351.73     34.63 o 
   4   6   5       21.63       27.37     12.55 o 
   6   6   5       25.32       28.66     12.93 o 
   8   6   5      613.69      577.13     36.11 o 
  10   6   5        9.66       11.79     15.66 o 
  12   6   5      979.35     1082.54     49.99 o 
  14   6   5      398.21      405.42     36.69 o 
 -15   7   5       11.70        4.24     22.45 o 
 -13   7   5      481.38      500.34     38.62 o 
 -11   7   5      895.78     1019.98     84.11 o 
  -9   7   5      901.72      900.62     44.50 o 
  -7   7   5      513.10      509.43     33.75 o 
  -5   7   5     1664.63     1518.67     51.40 o 
  -3   7   5      838.36      810.32     32.64 o 
  -1   7   5       12.16       24.91     13.80 o 
   1   7   5       39.44       38.06     13.70 o 
   3   7   5       88.82       64.74     15.07 o 
   5   7   5     1821.62     1774.42     46.33 o 
   7   7   5       52.68       51.33     15.92 o 
   9   7   5     1267.11     1375.50     53.92 o 
  11   7   5     1079.37     1139.22     52.74 o 
 -12   8   5      240.96      251.71     33.61 o 
 -10   8   5       28.38       40.73     19.65 o 
  -8   8   5       68.29       63.14     21.35 o 
  -6   8   5      124.62      142.69     25.33 o 
  -4   8   5        0.81        4.47     15.53 o 
  -2   8   5        5.00       -1.08     14.18 o 
   0   8   5     1938.24     1938.98     51.48 o 
   2   8   5       97.28      105.82     19.86 o 
   4   8   5        1.40        7.74     13.81 o 
   6   8   5      148.71      171.13     21.96 o 
   8   8   5        0.27        6.66     22.56 o 
  10   8   5       60.62       75.78     29.70 o 
  -9   9   5      518.32      534.73     40.94 o 
  -7   9   5      824.30      831.28     46.47 o 
  -5   9   5     1036.00      968.64     48.21 o 
  -3   9   5     1079.09     1069.06     49.61 o 
  -1   9   5      435.44      442.44     34.62 o 
   1   9   5      137.68      192.36     28.27 o 
   3   9   5      541.08      546.89     33.30 o 
   5   9   5      354.82      380.03     42.12 o 
   7   9   5      809.73      830.28     69.68 o 
  -2  10   5      251.27      271.78     33.33 o 
   0  10   5      258.63      300.57     33.96 o 
 -20   0   6      642.76      689.36     60.72 o 
 -18   0   6     2165.68     2077.31     90.97 o 
 -16   0   6       86.99      115.85     24.81 o 
 -14   0   6     2229.56     2165.46    110.84 o 
 -12   0   6     1975.81     1850.71     65.00 o 
 -10   0   6     9052.31     9167.95    107.47 o 
  -8   0   6     3284.95     3385.61     62.01 o 
  -6   0   6    13693.03    13482.15    169.67 o 
  -2   0   6    36203.52    38477.28    514.31 o 
   0   0   6      590.31      638.05     43.69 o 
   2   0   6      965.22     1052.02     24.53 o 
   4   0   6     2627.24     2854.20     76.76 o 
   6   0   6     7503.19     7332.03    129.74 o 
   8   0   6     9597.06     9435.94    207.31 o 
  10   0   6     2621.23     2460.94     88.81 o 
  12   0   6     5712.72     5716.42    235.50 o 
  14   0   6     3778.61     3626.58    121.37 o 
  16   0   6      617.18      597.93     58.71 o 
 -21   1   6       95.70       94.06     31.65 o 
 -19   1   6        0.27       13.57     21.54 o 
 -17   1   6        5.74       -0.81     15.41 o 
 -15   1   6       91.00       74.32     17.82 o 
 -13   1   6      431.52      394.95     21.04 o 
 -11   1   6     6234.93     6454.17     70.38 o 
  -9   1   6     2433.83     2397.74     40.10 o 
  -7   1   6      120.14      127.88     11.65 o 
  -5   1   6     2019.41     1926.01     31.21 o 
  -3   1   6     4048.84     3933.96     53.12 o 
  -1   1   6       73.04       71.14      8.88 o 
   1   1   6     5631.79     5856.63     97.19 o 
   3   1   6       61.05       54.56      9.69 o 
   5   1   6     1444.85     1335.16     29.37 o 
   7   1   6      222.95      229.82     17.45 o 
   9   1   6      261.39      274.38     24.92 o 
  11   1   6     2975.86     2965.35     70.69 o 
  13   1   6       29.05       21.72     17.73 o 
  15   1   6      958.94      992.93     49.71 o 
  17   1   6        8.62       22.19     21.95 o 
 -20   2   6      282.77      246.53     38.22 o 
 -18   2   6      633.87      579.11     45.58 o 
 -16   2   6     1025.07     1000.12     45.25 o 
 -14   2   6       69.09       75.95     16.69 o 
 -12   2   6       34.77       35.40     13.61 o 
 -10   2   6      627.42      570.18     20.82 o 
  -8   2   6     4078.96     4087.95     54.50 o 
  -6   2   6     4140.73     4090.24     45.58 o 
  -4   2   6    10335.40    10303.14     92.62 o 
  -2   2   6      326.06      255.05     13.38 o 
   0   2   6       76.26       62.35      8.93 o 
   2   2   6     1688.05     1831.89     42.56 o 
   4   2   6      154.76      134.16     15.67 o 
   6   2   6     5763.71     5667.59     66.51 o 
   8   2   6     3022.08     2973.29     52.25 o 
  10   2   6      685.95      622.89     34.84 o 
  12   2   6      618.74      601.11     37.16 o 
  14   2   6       40.56       59.65     21.00 o 
  16   2   6       40.58       43.85     22.43 o 
 -19   3   6       12.22       16.41     19.88 o 
 -17   3   6       64.81       89.64     23.32 o 
 -15   3   6      265.20      297.32     28.15 o 
 -13   3   6     1131.70     1097.80     44.36 o 
 -11   3   6     3112.97     3141.32     68.10 o 
  -9   3   6     2768.27     2854.19     63.73 o 
  -7   3   6       55.49       37.70      9.95 o 
  -5   3   6        6.91       14.13      7.50 o 
  -3   3   6      278.50      243.09     13.95 o 
   1   3   6     4217.74     4079.28     46.79 o 
   3   3   6     4544.09     4390.59     50.04 o 
   5   3   6     3539.48     3416.43     46.77 o 
   7   3   6      114.15      113.32     16.49 o 
   9   3   6       10.98       19.58     13.57 o 
  11   3   6        7.00       10.54     15.10 o 
  13   3   6      896.33      885.21     44.45 o 
  15   3   6      580.93      641.88     42.54 o 
 -18   4   6      124.41      131.87     32.74 o 
 -16   4   6      223.08      270.11     31.03 o 
 -14   4   6       36.38       49.53     19.23 o 
 -12   4   6       71.19       69.42     18.85 o 
 -10   4   6      597.56      563.24     32.59 o 
  -8   4   6       27.49       21.24     13.17 o 
  -6   4   6      235.09      210.21     17.42 o 
  -4   4   6     1308.28     1314.80     29.78 o 
  -2   4   6      282.79      261.36     15.78 o 
   0   4   6      193.53      160.60     14.14 o 
   2   4   6       44.35       45.60     10.92 o 
   4   4   6      385.33      372.21     19.42 o 
   6   4   6      266.46      279.36     21.32 o 
   8   4   6      695.49      622.08     29.58 o 
  10   4   6      312.38      279.84     24.50 o 
  12   4   6        1.25       10.50     17.00 o 
  14   4   6       78.70      104.50     26.41 o 
  16   4   6       78.57       57.20     28.01 o 
 -17   5   6        8.11       -0.99     18.29 o 
 -15   5   6      561.22      552.95     39.82 o 
 -13   5   6     1456.08     1517.86     56.20 o 
 -11   5   6     1529.44     1529.64     53.48 o 
  -9   5   6     1173.37     1085.56     80.16 o 
  -7   5   6      453.45      418.11     28.64 o 
  -5   5   6     1566.41     1592.19     40.07 o 
  -3   5   6      149.37      162.17     14.99 o 
  -1   5   6     9181.19     9396.34     95.17 o 
   1   5   6    10097.24    10398.53     86.25 o 
   3   5   6     5034.45     5037.38     64.94 o 
   5   5   6     1237.37     1210.39     33.33 o 
   7   5   6      398.24      430.32     26.92 o 
   9   5   6       31.16       60.93     16.73 o 
  11   5   6      285.73      259.46     26.12 o 
  13   5   6      390.70      347.34     40.03 o 
 -16   6   6        0.84       -1.79     18.25 o 
 -14   6   6       13.61       14.51     18.22 o 
 -12   6   6      641.01      622.77     39.72 o 
 -10   6   6        5.75       13.35     15.89 o 
  -8   6   6     2134.87     2047.89     59.75 o 
  -6   6   6      443.62      362.99     27.93 o 
  -4   6   6      892.84      812.64     73.54 o 
  -2   6   6     1252.97     1191.98     37.62 o 
   0   6   6     3486.11     3591.58     54.35 o 
   2   6   6     4988.83     5246.12     79.35 o 
   4   6   6      518.46      464.37     24.32 o 
   6   6   6      175.80      137.35     20.40 o 
   8   6   6      476.20      544.96     35.74 o 
  10   6   6      490.16      548.83     33.35 o 
  12   6   6      222.31      276.74     32.93 o 
 -15   7   6       41.56       47.76     23.31 o 
 -13   7   6      380.21      371.76     34.65 o 
 -11   7   6      195.72      242.68     30.64 o 
  -9   7   6       36.49       68.43     20.76 o 
  -7   7   6      872.58      822.51     50.73 o 
  -5   7   6       27.44       15.26     14.88 o 
  -3   7   6      174.30      170.21     20.83 o 
  -1   7   6      294.67      292.76     23.44 o 
   1   7   6      617.69      573.75     29.79 o 
   3   7   6      390.65      439.98     24.96 o 
   5   7   6      974.54      911.56     37.75 o 
   7   7   6      423.58      421.98     29.65 o 
   9   7   6       82.46      105.97     25.23 o 
  11   7   6       23.08       36.44     22.39 o 
 -12   8   6       41.92       29.76     21.91 o 
 -10   8   6       90.25       89.01     24.84 o 
  -8   8   6      485.96      511.38     37.14 o 
  -6   8   6     2378.02     2330.17     69.57 o 
  -4   8   6     1970.81     1965.00     62.49 o 
  -2   8   6     1209.40     1223.63     56.86 o 
   0   8   6      188.69      220.12     24.19 o 
   2   8   6     1350.54     1418.46     46.85 o 
   4   8   6      442.56      476.00     31.55 o 
   6   8   6      425.69      498.46     32.90 o 
   8   8   6      637.99      658.36     43.52 o 
  -9   9   6       53.60       49.03     22.78 o 
  -7   9   6       88.77       91.75     25.00 o 
  -5   9   6      443.91      466.05     37.32 o 
  -3   9   6       40.04       27.30     19.45 o 
  -1   9   6        9.76       -0.01     16.93 o 
   1   9   6        2.86       -2.41     16.28 o 
   3   9   6        2.93        3.89     17.49 o 
   5   9   6       12.25       17.81     24.93 o 
 -19   1   7      147.17      135.13     32.15 o 
 -17   1   7      366.41      423.85     33.28 o 
 -15   1   7     1058.66     1109.04     39.38 o 
 -13   1   7      704.33      727.02     27.31 o 
 -11   1   7      162.54      165.58     15.67 o 
  -9   1   7       52.42       67.81     12.84 o 
  -7   1   7      143.88      120.19     12.70 o 
  -5   1   7    12075.23    11953.71     81.81 o 
  -3   1   7    20985.29    22391.12    174.33 o 
  -1   1   7     6696.07     6553.01     67.11 o 
   1   1   7     2260.73     2095.64     44.81 o 
   3   1   7       62.83       93.96     12.51 o 
   5   1   7      150.40      132.53     19.30 o 
   7   1   7       22.96       23.07     14.82 o 
   9   1   7      967.87      963.96     42.30 o 
  11   1   7     5394.68     5341.61    172.42 o 
  13   1   7      283.14      263.16     34.72 o 
  15   1   7      105.12      103.15     26.13 o 
 -20   2   7       10.89        9.25     24.51 o 
 -18   2   7        5.34        9.58     17.78 o 
 -16   2   7        1.15       -3.53     15.16 o 
 -14   2   7      200.32      209.71     24.32 o 
 -12   2   7     2525.83     2395.03     87.47 o 
 -10   2   7     1444.13     1364.87     31.88 o 
  -8   2   7      258.62      226.34     17.26 o 
  -6   2   7     2630.43     2834.60     41.32 o 
  -4   2   7      425.96      437.61     17.86 o 
  -2   2   7      649.07      647.25     20.48 o 
   0   2   7     3396.79     3788.39     57.48 o 
   2   2   7     7089.06     6648.82     69.95 o 
   4   2   7     6104.05     5969.37     87.12 o 
   6   2   7      798.38      782.02     28.59 o 
   8   2   7     1194.98     1188.34     44.95 o 
  10   2   7      113.79      135.81     23.67 o 
  12   2   7      191.33      184.60     27.25 o 
  14   2   7      134.41      121.40     26.72 o 
  16   2   7      135.32      151.23     30.03 o 
 -19   3   7      195.48      252.45     33.53 o 
 -17   3   7      493.36      453.65     36.29 o 
 -15   3   7      883.75      884.07     43.88 o 
 -13   3   7       30.82       21.82     15.68 o 
 -11   3   7      537.15      558.18     32.57 o 
  -9   3   7       20.26       34.69     12.56 o 
  -7   3   7      142.49      136.96     13.49 o 
  -5   3   7     1845.51     1820.54     33.70 o 
  -3   3   7     6842.11     6796.27    101.00 o 
  -1   3   7     2593.95     2524.41     39.51 o 
   1   3   7      684.06      702.57     22.56 o 
   3   3   7        1.35        5.76     10.37 o 
   5   3   7      514.55      562.36     29.33 o 
   7   3   7      482.15      421.35     24.96 o 
   9   3   7     1102.81      964.81     60.99 o 
  11   3   7      538.02      519.52     35.67 o 
  13   3   7      132.47      149.48     27.26 o 
  15   3   7        0.71        0.09     20.03 o 
 -18   4   7       91.36       96.95     25.93 o 
 -16   4   7      181.44      195.55     29.93 o 
 -14   4   7      703.30      630.45     38.29 o 
 -12   4   7     3365.66     3431.61     77.95 o 
 -10   4   7     4445.73     4191.00    159.88 o 
  -8   4   7     4569.71     4587.65     80.94 o 
  -6   4   7      391.26      424.21     23.38 o 
  -4   4   7       28.34       29.62     10.41 o 
  -2   4   7     3105.82     3137.65     46.15 o 
   0   4   7      733.72      718.07     24.57 o 
   2   4   7     7909.33     8110.41    148.52 o 
   4   4   7     3863.17     3866.25     63.01 o 
   6   4   7     4902.84     4648.19    270.04 o 
   8   4   7      433.39      359.79     25.35 o 
  10   4   7      860.96      791.79     42.04 o 
  12   4   7      319.70      303.51     31.85 o 
  14   4   7      626.50      721.59     46.04 o 
 -17   5   7       27.66       30.61     20.75 o 
 -15   5   7      192.81      186.61     28.31 o 
 -13   5   7       47.80       53.89     20.02 o 
 -11   5   7      222.59      218.44     26.69 o 
  -9   5   7      594.84      566.31     33.89 o 
  -7   5   7      194.79      174.23     22.97 o 
  -5   5   7        1.46       -0.35     11.94 o 
  -3   5   7      381.91      374.79     23.92 o 
  -1   5   7      558.91      539.89     23.41 o 
   1   5   7     1506.41     1506.28     36.04 o 
   3   5   7        6.73        7.69     12.69 o 
   5   5   7      336.55      334.47     24.36 o 
   7   5   7       31.11       27.37     16.86 o 
   9   5   7      119.22       89.17     19.71 o 
  11   5   7      142.01      154.27     27.86 o 
  13   5   7      160.38      176.01     35.35 o 
 -16   6   7        7.96       13.31     20.04 o 
 -14   6   7      105.90       88.67     24.60 o 
 -12   6   7      263.72      296.33     35.14 o 
 -10   6   7     1818.58     1801.42     72.59 o 
  -8   6   7     2134.62     2226.09     64.11 o 
  -6   6   7        7.83        0.36     12.97 o 
  -4   6   7        3.33       12.04     12.65 o 
  -2   6   7      163.08      143.75     25.58 o 
   0   6   7      530.20      529.82     28.17 o 
   2   6   7        6.33        8.63     12.08 o 
   4   6   7     5120.85     5236.00    107.92 o 
   6   6   7     1277.99     1244.34     49.34 o 
   8   6   7       27.57       30.45     16.98 o 
  10   6   7       14.72       12.21     19.56 o 
  12   6   7       14.06       25.63     24.97 o 
 -13   7   7        7.71       19.07     18.86 o 
 -11   7   7      299.74      366.07     33.35 o 
  -9   7   7      525.74      554.06     38.22 o 
  -7   7   7      529.78      489.34     34.78 o 
  -5   7   7       39.30       49.18     19.05 o 
  -3   7   7      124.84      145.64     23.35 o 
  -1   7   7      109.55      106.11     19.09 o 
   1   7   7      245.56      261.68     24.41 o 
   3   7   7       75.28       88.51     19.27 o 
   5   7   7       62.61      101.02     20.77 o 
   7   7   7     2066.35     2054.30     57.50 o 
   9   7   7      141.01      178.40     26.91 o 
 -10   8   7      129.59      133.54     28.17 o 
  -8   8   7       71.66       70.06     22.90 o 
  -6   8   7       67.99       66.03     22.18 o 
  -4   8   7        3.28        0.09     15.97 o 
  -2   8   7        0.48       -0.79     16.22 o 
   0   8   7      145.33      149.91     23.27 o 
   2   8   7      683.68      679.90     40.53 o 
   4   8   7      149.21      163.45     27.56 o 
   6   8   7       39.66       51.60     23.00 o 
  -7   9   7      524.25      507.82     40.16 o 
  -5   9   7     1361.40     1335.29     57.61 o 
  -3   9   7      415.09      456.79     36.77 o 
  -1   9   7      538.69      564.04     46.30 o 
   1   9   7      442.80      456.32     37.44 o 
   3   9   7      199.60      246.99     31.88 o 
 -20   0   8        3.58       -3.78     40.48 o 
 -18   0   8      619.82      594.69     56.28 o 
 -16   0   8     4100.72     4131.63    144.70 o 
 -14   0   8     5162.19     5055.50     97.18 o 
 -12   0   8     2501.56     2579.47     67.99 o 
 -10   0   8       42.14       45.56     17.00 o 
  -8   0   8      147.05      164.22     21.24 o 
  -6   0   8      429.59      435.61     33.53 o 
  -4   0   8     5542.96     5867.40    180.09 o 
  -2   0   8    18964.72    18479.63    491.07 o 
   0   0   8     8706.27     8873.80    196.56 o 
   2   0   8     3622.46     3642.78    121.25 o 
   4   0   8      395.06      340.66     35.57 o 
   6   0   8     3014.18     2980.98    124.65 o 
   8   0   8     3122.64     2961.97    105.74 o 
  10   0   8    12140.36    12224.17    697.03 o 
  12   0   8      156.28      143.70     38.23 o 
  14   0   8      318.24      362.21     55.04 o 
 -19   1   8       38.37       60.42     28.04 o 
 -17   1   8       99.13       91.75     23.70 o 
 -15   1   8      499.62      436.31     28.55 o 
 -13   1   8      276.49      259.37     19.92 o 
 -11   1   8      617.42      637.87     25.44 o 
  -9   1   8       82.57       63.09     13.98 o 
  -7   1   8      982.48      988.51     27.51 o 
  -5   1   8        1.89        3.16      8.57 o 
  -3   1   8      383.12      378.83     17.77 o 
  -1   1   8      868.60      895.35     25.84 o 
   1   1   8      379.38      368.84     16.67 o 
   3   1   8        8.97       15.64     12.36 o 
   5   1   8      443.43      449.67     29.48 o 
   7   1   8     2764.99     2701.92     66.25 o 
   9   1   8     1818.04     1735.78     57.07 o 
  11   1   8      160.51      189.46     27.51 o 
  13   1   8      245.79      256.78     31.34 o 
  15   1   8       70.39       77.98     25.83 o 
 -18   2   8      165.87      162.92     28.69 o 
 -16   2   8      414.63      441.69     33.85 o 
 -14   2   8      745.90      736.61     38.77 o 
 -12   2   8     1825.49     1819.75     61.54 o 
 -10   2   8       59.44       53.35     15.40 o 
  -8   2   8      430.38      422.72     20.46 o 
  -6   2   8      415.89      417.12     19.69 o 
  -4   2   8     1566.24     1511.15     32.40 o 
  -2   2   8     2644.01     2517.33     40.16 o 
   0   2   8     3194.12     3124.18     56.26 o 
   2   2   8     1787.03     1691.80     38.62 o 
   4   2   8      698.57      704.80     27.61 o 
   6   2   8     2137.28     2066.59     90.56 o 
   8   2   8     2186.67     2112.73     74.94 o 
  10   2   8      903.30      871.43     43.92 o 
  12   2   8     1093.10     1124.69     52.23 o 
  14   2   8      102.58       90.42     26.21 o 
 -19   3   8      137.60      169.46     31.44 o 
 -17   3   8        3.63        5.59     17.75 o 
 -15   3   8        7.01        6.43     16.33 o 
 -13   3   8      411.26      391.51     30.96 o 
 -11   3   8     1184.18     1132.52     44.68 o 
  -9   3   8     4175.80     4267.62     65.36 o 
  -7   3   8      288.11      293.14     18.09 o 
  -5   3   8     1181.43     1132.39     29.47 o 
  -3   3   8      114.05      136.24     14.55 o 
  -1   3   8       43.56       47.41     11.57 o 
   1   3   8     3725.38     3740.06     58.68 o 
   3   3   8      418.06      406.57     24.02 o 
   5   3   8     1528.98     1590.89     48.85 o 
   7   3   8     1766.39     1801.26     68.64 o 
   9   3   8      347.85      336.70     30.65 o 
  11   3   8      189.04      186.69     29.52 o 
  13   3   8       26.79        3.85     19.36 o 
 -18   4   8        2.86       -2.69     19.69 o 
 -16   4   8        6.41        8.45     17.89 o 
 -14   4   8      452.46      485.26     35.60 o 
 -12   4   8       88.13      103.00     22.02 o 
 -10   4   8      147.86      181.25     24.71 o 
  -8   4   8     1068.92      984.33    110.84 o 
  -6   4   8      544.93      475.34     25.67 o 
  -4   4   8     2034.16     2094.73     44.15 o 
  -2   4   8      748.73      738.88     26.21 o 
   0   4   8      180.58      180.77     16.87 o 
   2   4   8      364.14      342.85     23.33 o 
   4   4   8       54.08       60.70     15.48 o 
   6   4   8       10.20       15.87     14.23 o 
   8   4   8       23.88       14.73     16.61 o 
  10   4   8      241.88      221.33     29.77 o 
  12   4   8       20.98       30.99     22.05 o 
 -17   5   8        4.07        9.11     19.99 o 
 -15   5   8        1.63       -1.50     16.25 o 
 -13   5   8      217.87      226.66     30.07 o 
 -11   5   8     1213.49     1166.52     49.73 o 
  -9   5   8     1602.30     1564.01     54.31 o 
  -7   5   8     3668.50     3654.87    107.51 o 
  -5   5   8     3253.25     3322.27    111.49 o 
  -3   5   8     1368.76     1358.03     42.51 o 
  -1   5   8       32.46       32.31     12.62 o 
   1   5   8      343.18      329.31     23.31 o 
   3   5   8     5335.11     5551.07     86.58 o 
   5   5   8     1188.93     1189.88     41.70 o 
   7   5   8     1410.59     1394.44     53.33 o 
   9   5   8       89.03      111.35     25.10 o 
  11   5   8      114.60      144.50     28.52 o 
 -14   6   8       55.67       74.25     23.29 o 
 -12   6   8       47.11       55.86     20.99 o 
 -10   6   8      208.57      215.81     29.20 o 
  -8   6   8      397.63      413.55     32.02 o 
  -6   6   8     1190.04     1129.73     46.71 o 
  -4   6   8     2531.98     2613.82     58.03 o 
  -2   6   8     2033.82     1982.61     50.86 o 
   0   6   8      950.18      923.54     36.73 o 
   2   6   8       25.30       17.15     14.24 o 
   4   6   8      989.05     1016.03     39.90 o 
   6   6   8      135.64      140.50     22.50 o 
   8   6   8       37.96       65.38     23.01 o 
  10   6   8       52.00       56.38     24.38 o 
 -13   7   8       55.47       33.24     21.73 o 
 -11   7   8      339.34      348.95     34.08 o 
  -9   7   8      961.35     1028.09     49.90 o 
  -7   7   8     1246.37     1273.61     52.99 o 
  -5   7   8       75.61       70.45     21.19 o 
  -3   7   8       85.28       58.58     19.64 o 
  -1   7   8      205.91      182.70     23.91 o 
   1   7   8      474.09      470.80     34.25 o 
   3   7   8     1194.71     1121.45     49.09 o 
   5   7   8      922.57      956.47     41.60 o 
   7   7   8        1.62       -0.70     16.14 o 
 -10   8   8      265.08      303.68     34.64 o 
  -8   8   8      599.90      617.00     41.77 o 
  -6   8   8     1026.71     1078.85     51.24 o 
  -4   8   8      546.86      544.52     43.89 o 
  -2   8   8      853.72      899.30     46.06 o 
   0   8   8      945.55      958.74     47.73 o 
   2   8   8      660.60      705.36     42.73 o 
   4   8   8      328.84      326.92     33.55 o 
 -19   1   9       11.36        9.38     24.23 o 
 -17   1   9       42.51       44.47     23.86 o 
 -15   1   9     1639.73     1673.68     56.94 o 
 -13   1   9     2297.56     2359.60     48.32 o 
 -11   1   9      673.55      654.32     27.02 o 
  -9   1   9      194.01      191.37     17.25 o 
  -7   1   9        7.35       18.91     10.86 o 
  -5   1   9     1793.89     1731.43     39.91 o 
  -3   1   9     3905.31     3834.29     51.35 o 
  -1   1   9     8265.13     8490.08    148.73 o 
   1   1   9     1698.76     1581.01     47.36 o 
   3   1   9      682.17      634.20     33.62 o 
   5   1   9      582.47      555.33     33.47 o 
   7   1   9      285.51      286.09     27.54 o 
   9   1   9      161.41      166.03     26.71 o 
  11   1   9      424.08      426.14     35.82 o 
  13   1   9      953.23      930.02     51.41 o 
 -18   2   9       61.14       59.93     23.76 o 
 -16   2   9        1.11        9.23     16.82 o 
 -14   2   9       67.43       91.54     22.22 o 
 -12   2   9      554.61      553.24     38.90 o 
 -10   2   9      113.51      117.34     17.80 o 
  -8   2   9     1720.22     1685.35     37.92 o 
  -6   2   9     3089.16     3102.49     49.12 o 
  -4   2   9     4225.25     4195.05     58.28 o 
  -2   2   9      716.83      745.52     25.16 o 
   0   2   9       12.48       15.83     11.51 o 
   2   2   9       58.18       47.50     16.70 o 
   4   2   9      512.45      511.89     31.99 o 
   6   2   9     3394.79     3404.59     76.77 o 
   8   2   9      132.86      161.34     26.76 o 
  10   2   9      438.96      443.54     35.83 o 
  12   2   9      100.30       86.68     24.88 o 
 -17   3   9       16.71       20.26     19.66 o 
 -15   3   9      598.35      622.85     39.82 o 
 -13   3   9     1104.53     1056.22     46.99 o 
 -11   3   9       23.63       22.21     15.27 o 
  -9   3   9      168.33      142.92     22.26 o 
  -7   3   9     1112.37     1156.68     32.62 o 
  -5   3   9     1446.98     1331.38     45.68 o 
  -3   3   9      320.95      279.39     18.79 o 
  -1   3   9     1460.73     1359.11     64.23 o 
   1   3   9     9465.66     9554.02    104.10 o 
   3   3   9      919.00      854.93     38.46 o 
   5   3   9       37.76       32.20     16.64 o 
   7   3   9       87.19       74.54     21.18 o 
   9   3   9      150.68      143.66     30.34 o 
  11   3   9       91.00       97.60     25.70 o 
  13   3   9      392.58      445.47     39.68 o 
 -16   4   9      368.50      353.10     34.40 o 
 -14   4   9      110.51      123.39     25.10 o 
 -12   4   9      147.02      138.82     24.82 o 
 -10   4   9     1218.41     1100.00     46.31 o 
  -8   4   9     2383.86     2287.09     62.23 o 
  -6   4   9     6514.19     6680.52     86.59 o 
  -4   4   9      245.81      300.36     23.02 o 
  -2   4   9      601.67      633.79     26.13 o 
   0   4   9     1340.40     1310.84     39.52 o 
   2   4   9      159.95      156.92     19.91 o 
   4   4   9     2971.45     2828.40     97.09 o 
   6   4   9     2834.54     2747.86     72.03 o 
   8   4   9     3013.77     3037.48     79.46 o 
  10   4   9      640.71      633.25     42.67 o 
  12   4   9       13.21        2.46     20.45 o 
 -15   5   9       29.99       33.89     19.86 o 
 -13   5   9        4.57        2.53     16.17 o 
 -11   5   9        0.60       -1.08     15.37 o 
  -9   5   9        0.42       -2.83     15.08 o 
  -7   5   9       21.74       13.67     16.42 o 
  -5   5   9      143.24      173.31     21.79 o 
  -3   5   9     2867.03     2922.90     71.06 o 
  -1   5   9     1203.50     1122.13     45.01 o 
   1   5   9      129.56      125.91     19.40 o 
   3   5   9      300.13      278.49     24.30 o 
   5   5   9      699.66      679.02     39.48 o 
   7   5   9      163.40      157.04     27.15 o 
   9   5   9      114.52      125.51     27.28 o 
 -14   6   9        5.40       19.31     19.61 o 
 -12   6   9        1.18        3.56     16.96 o 
 -10   6   9      269.93      314.26     32.03 o 
  -8   6   9     1831.55     1876.80     62.45 o 
  -6   6   9      348.76      374.55     31.71 o 
  -4   6   9        9.73        8.07     16.43 o 
  -2   6   9       27.79       21.02     14.90 o 
   0   6   9       58.05       61.66     19.39 o 
   2   6   9      662.63      621.94     37.82 o 
   4   6   9      445.98      497.80     31.56 o 
   6   6   9      772.76      824.56     44.71 o 
   8   6   9      790.55      836.47     48.24 o 
 -11   7   9       46.04       44.65     22.41 o 
  -9   7   9       42.21       50.77     21.45 o 
  -7   7   9       10.04        7.44     16.27 o 
  -5   7   9       36.71       50.78     20.31 o 
  -3   7   9       45.08       56.32     21.16 o 
  -1   7   9      501.25      555.47     37.48 o 
   1   7   9      641.96      695.20     41.06 o 
   3   7   9      812.90      809.27     44.70 o 
   5   7   9      463.78      514.59     38.84 o 
  -8   8   9      233.28      260.09     34.49 o 
  -6   8   9      301.23      320.57     34.91 o 
  -4   8   9       13.22       17.06     19.25 o 
  -2   8   9        9.44       16.98     22.24 o 
   0   8   9       45.24       66.91     26.63 o 
   2   8   9        2.86        0.55     18.85 o 
 -18   0  10      305.56      252.33     78.69 o 
 -16   0  10     1634.60     1697.19     84.52 o 
 -14   0  10      464.78      415.35     37.75 o 
 -12   0  10     1624.08     1705.40     60.82 o 
 -10   0  10      792.40      774.43     73.13 o 
  -8   0  10     1426.83     1434.45     52.41 o 
  -6   0  10       47.43       40.30     18.08 o 
  -4   0  10      334.13      405.90     29.90 o 
  -2   0  10      941.18      852.83     37.80 o 
   0   0  10     9177.93     8797.13    480.64 o 
   2   0  10     7657.38     7920.20    156.20 o 
   4   0  10     5844.31     5456.39    135.34 o 
   6   0  10     1137.54     1149.35     69.12 o 
   8   0  10      311.86      351.13     45.59 o 
  10   0  10       86.23       98.55     34.78 o 
  12   0  10      120.03       73.24     34.11 o 
 -17   1  10       74.95       91.87     29.70 o 
 -15   1  10      364.73      372.28     32.20 o 
 -13   1  10       78.69       79.50     21.40 o 
 -11   1  10       98.57      109.33     17.30 o 
  -9   1  10      263.10      286.40     20.84 o 
  -7   1  10     1845.46     1723.97     39.79 o 
  -5   1  10      525.86      523.71     23.52 o 
  -3   1  10       89.56       77.42     13.69 o 
  -1   1  10       14.64       12.57     11.72 o 
   1   1  10      556.15      528.34     31.96 o 
   3   1  10      225.80      257.80     25.49 o 
   5   1  10     1430.71     1317.50     50.77 o 
   7   1  10      188.91      194.55     27.68 o 
   9   1  10      265.91      276.35     30.97 o 
  11   1  10        3.03       -2.34     18.14 o 
 -18   2  10        9.13       -1.08     23.68 o 
 -16   2  10      155.35      156.97     32.05 o 
 -14   2  10      622.76      604.37     38.55 o 
 -12   2  10      408.68      402.30     31.28 o 
 -10   2  10     2489.85     2521.71     56.11 o 
  -8   2  10      100.80       90.87     15.63 o 
  -6   2  10      584.05      564.94     25.03 o 
  -4   2  10       14.73       22.82     11.70 o 
  -2   2  10     2462.24     2402.66     50.50 o 
   0   2  10     3793.92     3456.30    231.55 o 
   2   2  10      592.92      573.81     39.07 o 
   4   2  10      891.50      832.48     40.88 o 
   6   2  10      307.35      295.29     29.87 o 
   8   2  10       85.26       92.25     23.83 o 
  10   2  10      193.05      195.21     30.42 o 
  12   2  10      190.51      148.99     30.73 o 
 -17   3  10      345.19      320.57     34.79 o 
 -15   3  10       86.21      102.79     24.49 o 
 -13   3  10       29.64       18.21     18.84 o 
 -11   3  10       79.22       59.44     19.01 o 
  -9   3  10      338.28      308.34     27.98 o 
  -7   3  10     2616.74     2655.07     56.86 o 
  -5   3  10      701.20      687.88     27.20 o 
  -3   3  10     2410.87     2493.88     46.75 o 
  -1   3  10      354.95      355.81     23.87 o 
   1   3  10      351.18      331.77     27.56 o 
   3   3  10      479.44      539.12     39.09 o 
   5   3  10       86.04      102.91     23.00 o 
   7   3  10     2241.96     2299.41     70.26 o 
   9   3  10      562.58      580.38     40.52 o 
  11   3  10      286.84      296.50     35.16 o 
 -16   4  10        5.34       12.56     19.29 o 
 -14   4  10       25.44       18.67     18.30 o 
 -12   4  10      232.30      266.07     29.18 o 
 -10   4  10      559.00      553.03     36.40 o 
  -8   4  10      217.17      212.12     26.41 o 
  -6   4  10      880.20      872.99     35.54 o 
  -4   4  10      689.70      712.52     32.58 o 
  -2   4  10     2228.32     2246.87     51.95 o 
   0   4  10       16.86       14.75     13.53 o 
   2   4  10      228.83      234.24     26.92 o 
   4   4  10      187.61      167.72     29.70 o 
   6   4  10        0.08        2.47     17.13 o 
   8   4  10      443.63      471.21     37.92 o 
  10   4  10      108.47      111.14     27.03 o 
 -13   5  10        2.05       -0.36     17.33 o 
 -11   5  10      225.06      241.27     29.83 o 
  -9   5  10     2366.59     2465.45     71.25 o 
  -7   5  10     1060.44     1062.25     47.35 o 
  -5   5  10     3059.40     3153.96     66.13 o 
  -3   5  10     1930.91     2022.49     60.84 o 
  -1   5  10       60.92       77.13     20.64 o 
   1   5  10        3.48        6.78     14.16 o 
   3   5  10       52.18       72.15     20.76 o 
   5   5  10     1143.67     1144.81     59.39 o 
   7   5  10      529.30      554.86     40.50 o 
   9   5  10      365.87      396.97     38.27 o 
 -12   6  10      244.81      249.21     32.59 o 
 -10   6  10      307.77      278.81     32.11 o 
  -8   6  10      137.40      142.55     26.67 o 
  -6   6  10     2100.74     2216.44     67.73 o 
  -4   6  10      341.53      307.07     34.50 o 
  -2   6  10      241.65      267.11     29.28 o 
   0   6  10        3.04       13.78     16.83 o 
   2   6  10      353.48      346.37     32.56 o 
   4   6  10      249.50      325.71     32.84 o 
   6   6  10      282.25      267.80     38.37 o 
  -9   7  10       32.72       25.42     19.99 o 
  -7   7  10       99.39      110.20     25.97 o 
  -5   7  10      334.21      348.25     34.76 o 
  -3   7  10      470.25      508.86     43.88 o 
  -1   7  10      102.53      108.17     25.57 o 
   1   7  10        0.82       -0.60     17.53 o 
   3   7  10        6.73       19.85     20.60 o 
 -17   1  11       15.98       25.89     25.38 o 
 -15   1  11       42.42       39.22     21.47 o 
 -13   1  11     1081.83     1126.88     48.98 o 
 -11   1  11     3506.80     3793.43     63.79 o 
  -9   1  11     2302.37     2235.05     57.41 o 
  -7   1  11      497.53      499.04     25.16 o 
  -5   1  11       11.70       11.85     11.53 o 
  -3   1  11       52.69       53.98     14.61 o 
  -1   1  11        6.24       17.94     14.56 o 
   1   1  11     1055.53     1084.00     45.56 o 
   3   1  11     2443.90     2448.31     68.13 o 
   5   1  11      797.04      790.98     43.28 o 
   7   1  11      325.72      357.49     33.28 o 
   9   1  11        3.26       12.90     19.24 o 
 -16   2  11      278.09      266.57     32.27 o 
 -14   2  11        1.36        0.47     17.38 o 
 -12   2  11       18.46       14.02     17.02 o 
 -10   2  11     1240.59     1220.23     42.91 o 
  -8   2  11      331.03      326.69     22.57 o 
  -6   2  11     1389.76     1375.10     39.08 o 
  -4   2  11     1093.33     1053.13     37.19 o 
  -2   2  11     1191.69     1134.19     44.68 o 
   0   2  11        2.78        3.36     13.83 o 
   2   2  11       79.43       69.84     19.87 o 
   4   2  11      389.24      379.05     32.92 o 
   6   2  11      593.47      605.40     40.13 o 
   8   2  11      182.51      164.64     29.50 o 
  10   2  11      349.77      341.07     36.58 o 
 -15   3  11        0.69        4.69     19.52 o 
 -13   3  11      259.37      283.24     30.71 o 
 -11   3  11     1223.92     1259.88     52.06 o 
  -9   3  11      161.38      206.63     25.69 o 
  -7   3  11        1.50        1.83     13.27 o 
  -5   3  11       70.57       72.47     16.27 o 
  -3   3  11        4.21       11.51     12.97 o 
  -1   3  11       55.59       67.03     19.35 o 
   1   3  11      721.09      735.65     39.34 o 
   3   3  11     2156.15     1968.00     63.19 o 
   5   3  11      142.43      160.91     27.56 o 
   7   3  11      116.99      112.76     26.34 o 
   9   3  11      108.29      126.70     29.14 o 
 -14   4  11      128.45      152.29     29.05 o 
 -12   4  11       61.22       73.71     22.63 o 
 -10   4  11       15.45       21.26     18.14 o 
  -8   4  11      521.20      537.43     36.43 o 
  -6   4  11     1645.62     1740.16     50.45 o 
  -4   4  11     4735.89     4194.93    225.57 o 
  -2   4  11      510.05      503.70     30.10 o 
   0   4  11     1143.99     1194.24     49.14 o 
   2   4  11      432.51      448.57     33.82 o 
   4   4  11      422.93      428.59     34.89 o 
   6   4  11      677.98      626.97     42.14 o 
   8   4  11      539.66      587.59     43.84 o 
 -13   5  11       14.46       17.45     20.50 o 
 -11   5  11       15.71       12.42     18.98 o 
  -9   5  11       27.48       20.06     21.62 o 
  -7   5  11      625.22      604.74     39.57 o 
  -5   5  11       44.33       39.00     21.92 o 
  -3   5  11       58.98       62.15     21.01 o 
  -1   5  11      206.96      191.47     27.56 o 
   1   5  11       61.68       62.93     24.55 o 
   3   5  11       64.08       63.18     22.07 o 
   5   5  11      104.21      111.90     26.74 o 
 -10   6  11      126.01      133.17     28.47 o 
  -8   6  11       87.00       76.20     28.29 o 
  -6   6  11     1085.88     1082.86     59.80 o 
  -4   6  11      712.16      745.41     49.75 o 
  -2   6  11      655.65      696.78     42.87 o 
   0   6  11      171.92      201.34     30.51 o 
   2   6  11      114.33      135.07     32.12 o 
   4   6  11        9.86       16.73     22.43 o 
  -5   7  11       88.38      106.71     30.57 o 
  -3   7  11      134.10      132.77     32.48 o 
 -14   0  12      169.09      188.02     63.18 o 
 -12   0  12      781.08      772.05     47.53 o 
 -10   0  12     1939.10     2014.62     73.15 o 
  -8   0  12     1604.66     1519.65     76.69 o 
  -6   0  12     2241.65     2259.04     70.75 o 
  -4   0  12      144.35      168.65     34.89 o 
  -2   0  12       52.64       30.88     25.35 o 
   0   0  12     3463.26     3359.40    132.97 o 
   2   0  12     4149.11     4162.31    128.44 o 
   4   0  12     3746.87     3888.16    295.46 o 
   6   0  12      621.13      625.61     59.10 o 
   8   0  12        6.12        0.78     26.47 o 
 -15   1  12       20.85       14.52     21.61 o 
 -13   1  12      221.55      249.83     33.77 o 
 -11   1  12       21.69       19.81     18.90 o 
  -9   1  12        3.06        1.07     14.36 o 
  -7   1  12       97.57       98.41     17.68 o 
  -5   1  12      142.83      171.61     24.03 o 
  -3   1  12      787.30      779.47     39.50 o 
  -1   1  12       95.81      111.88     22.95 o 
   1   1  12      812.63      741.66     40.95 o 
   3   1  12      488.90      458.03     35.41 o 
   5   1  12        5.23        8.49     17.71 o 
   7   1  12      133.15      122.23     27.12 o 
 -14   2  12       10.62        3.48     19.69 o 
 -12   2  12      194.97      244.65     30.40 o 
 -10   2  12      321.06      345.91     31.94 o 
  -8   2  12     1369.09     1332.66     46.09 o 
  -6   2  12      783.53      797.66     35.27 o 
  -4   2  12        3.44        6.16     15.00 o 
  -2   2  12       52.27       41.01     18.54 o 
   0   2  12       58.41       67.56     20.85 o 
   2   2  12     1251.79     1204.98     51.83 o 
   4   2  12      760.89      797.12     45.07 o 
   6   2  12     1007.43      974.41     51.19 o 
   8   2  12        2.77       18.74     21.06 o 
 -13   3  12       28.96       52.13     22.86 o 
 -11   3  12        8.35        8.96     17.93 o 
  -9   3  12        2.12        0.53     16.70 o 
  -7   3  12      297.85      336.25     30.46 o 
  -5   3  12     1310.56     1279.05     50.06 o 
  -3   3  12      677.01      726.41     40.73 o 
  -1   3  12      458.33      498.78     34.90 o 
   1   3  12      100.34      134.39     29.91 o 
   3   3  12      453.90      456.39     36.24 o 
   5   3  12       48.09       47.31     22.37 o 
   7   3  12       36.00       44.35     23.57 o 
 -12   4  12       44.63       28.40     20.32 o 
 -10   4  12      172.96      193.88     34.74 o 
  -8   4  12       48.93       66.63     22.69 o 
  -6   4  12        0.81        3.22     16.78 o 
  -4   4  12        0.12       -2.29     15.43 o 
  -2   4  12       12.45        8.91     19.08 o 
   0   4  12      107.90       78.86     23.01 o 
   2   4  12       11.72        9.66     18.29 o 
   4   4  12        1.18       -8.15     18.52 o 
  -9   5  12       16.16       23.30     21.07 o 
  -7   5  12      566.36      521.70     44.28 o 
  -5   5  12      112.89      123.03     29.23 o 
  -3   5  12     1135.67     1179.95     52.26 o 
  -1   5  12     1786.90     1892.40     78.11 o 
   1   5  12      117.18      118.65     30.76 o 
   3   5  12       11.94        6.03     20.07 o 
  -6   6  12        4.27       -1.85     19.82 o 
  -4   6  12       45.00       61.50     26.62 o 
  -2   6  12       69.82       90.11     30.56 o 
 -13   1  13       12.96       13.71     20.42 o 
 -11   1  13      320.19      342.57     30.28 o 
  -9   1  13     1882.73     2052.00     51.76 o 
  -7   1  13     1895.79     1907.76     60.89 o 
  -5   1  13        4.45        2.50     16.39 o 
  -3   1  13      167.62      135.26     25.44 o 
  -1   1  13       23.60        9.29     17.38 o 
   1   1  13       45.54       58.09     21.52 o 
   3   1  13      683.79      751.18     45.58 o 
   5   1  13     1254.85     1238.91     57.92 o 
 -12   2  13      141.02      137.95     28.60 o 
 -10   2  13      294.61      323.77     32.99 o 
  -8   2  13       49.78       34.04     20.25 o 
  -6   2  13        2.36        4.61     17.59 o 
  -4   2  13       27.94       42.73     19.16 o 
  -2   2  13      368.04      404.31     38.15 o 
   0   2  13      762.56      717.88     43.46 o 
   2   2  13      987.98      991.91     50.67 o 
   4   2  13       93.13       87.86     25.55 o 
 -11   3  13       12.86       22.00     24.21 o 
  -9   3  13      232.95      229.53     35.37 o 
  -7   3  13      439.84      457.46     36.52 o 
  -5   3  13      515.31      543.56     44.91 o 
  -3   3  13       38.19       28.18     22.44 o 
  -1   3  13       80.05       62.86     21.30 o 
   1   3  13        0.53       -8.92     17.78 o 
   3   3  13      625.30      775.11     46.70 o 
  -8   4  13       51.19       60.15     26.26 o 
  -6   4  13       48.06       61.15     25.41 o 
  -4   4  13     1610.46     1688.12     73.80 o 
  -2   4  13     1241.28     1257.49     65.06 o 
   0   4  13     1596.63     1573.23     73.79 o 
 -10   0  14      486.85      585.04     57.93 o 
  -8   0  14     1344.52     1460.67     81.68 o 
  -6   0  14      979.17     1229.51     76.48 o 
  -4   0  14     3394.14     3075.01    115.71 o 
  -2   0  14      903.01      794.26     63.40 o 
   0   0  14        6.28       15.85     26.75 o 
   2   0  14       13.90        6.33     27.72 o 
  -9   1  14        2.61       10.38     23.03 o 
  -7   1  14       13.28       16.81     19.76 o 
  -5   1  14      325.77      322.64     32.66 o 
  -3   1  14      270.36      294.55     32.58 o 
  -1   1  14      625.19      613.49     41.59 o 
   1   1  14       18.04       18.78     19.89 o 
  -8   2  14      652.78      717.69     50.90 o 
  -6   2  14      759.25      796.92     53.13 o 
  -4   2  14      193.57      213.93     31.53 o 
  -2   2  14        1.28        3.17     19.17 o 
   0   2  14        0.92       -5.49     18.33 o 
  -5   3  14        4.44       11.39     22.16 o 
  -3   3  14       66.30       80.75     28.30 o 
                                                 
